# Supplementary material for: Model worms: knowledge gains and risks associated with the use of model species in parasitological research
Source: Parasitology. 2023 Oct 19;150(11):967–78. doi: 10.1017/S0031182023000963 (PMC10941210; doi:10.1017/S0031182023000963)
Supplement: Poulin supplementary material [file S0031182023000963sup001.xlsx]

## Sheet: Studies
Table S1. Studies published between 1980 and 2022 using the two model helminth species, the research area/parasite trait they investigated, their source of parasites, and other information.
Parasite species	Trait studied	Intermediate host used	Source of parasite	Additional Info	Authors	Year	Journal	Volume and pages
Heligmosomoides polygyrus	Anthelmintic testing		INRA, Monnaie, France		Kerboeuf & Jolivet	1980	Annales de Recherches Veterinaires	11: 185-193
Heligmosomoides polygyrus	Immunogenicity		Australian National University, Canberra, Australia		Prowse & Mitchell	1980	Australian Journal of Experimental Biology and Medical Science	58: 603-605
Heligmosomoides polygyrus	Immunogenicity		Walter & Eliza Hall Institute of Medical Research, Melbourne, Australia		Hurley et al	1980	Australian Journal of Experimental Biology and Medical Science	58: 231-240
Hymenolepis diminuta	Immunogenicity	Tribolium castaneum	Polish Academy of Sciences, Warsaw, Poland		Choromanski	1980	Bulletin de l'Academie Polonaise des Sciences	28: 707-713
Hymenolepis diminuta	Biochemistry, physiology & metabolism	Unknown	Wellcome Research Laboratories, Beckenham, UK		Reynolds	1980	Comparative Biochemistry and Physiology Part B	65: 481-487
Hymenolepis diminuta	Biochemistry, physiology & metabolism	Tenebrio molitor	University of Kentucky, Lexington, KY, USA		Uglem & Prior	1980	Experimental Parasitology	50: 287-294
Heligmosomoides polygyrus	Immunogenicity		Unknown		Sanghvi et al	1980	Indian Journal of Experimental Biology	18: 864-866
Hymenolepis diminuta	Biochemistry, physiology & metabolism	Tribolium confusum	Wellcome Labs for Experimental Parasitology, University of Glasgow, Scotland		Paul & Barrett	1980	International Journal for Parasitology	10: 121-124
Hymenolepis diminuta	Biochemistry, physiology & metabolism	Tribolium confusum	University of Massachusetts, Amherst, MA, USA		Insler & Roberts	1980	Journal of Experimental Zoology	211: 55-61
Hymenolepis diminuta	Growth, development, morphometry	Unknown	Wellcome Labs for Experimental Parasitology, University of Glasgow, Scotland		Christie & Moqbel	1980	Journal of Helminthology	54: 267-269
Heligmosomoides polygyrus	Ecology and species interactions		University of Aberdeen, Scotland, UK		Beckett & Pike	1980	Journal of Helminthology	54: 87-91
Heligmosomoides polygyrus	Growth, development, morphometry		University of Nottingham, UK	from Welcome Research Labs, Beckenham, in 1975	Behnke et al	1980	Journal of Helminthology	54: 173-182
Hymenolepis diminuta	Growth, development, morphometry	Tenebrio molitor	Wake Forest University, Winston-Salem, NC, USA		Granath	1980	Journal of Invertebrate Pathology	36: 235-239
Hymenolepis diminuta	Biochemistry, physiology & metabolism	Tenebrio molitor	Ohio State University, Columbus, OH, USA		Schroeder & Pappas	1980	Journal of Parasitology	66: 49-52
Hymenolepis diminuta	Biochemistry, physiology & metabolism	Unknown	Ohio State University, Columbus, OH, USA		Gamble & Pappas	1980	Journal of Parasitology	66: 434-438
Hymenolepis diminuta	Biochemistry, physiology & metabolism	Tenebrio molitor	Ohio State University, Columbus, OH, USA		Pappas	1980	Journal of Parasitology	66: 914-919
Hymenolepis diminuta	Ecology and species interactions	Tenebrio molitor	University of Winnipeg, Manitoba, Canada		Silver et al	1980	Journal of Parasitology	66: 786-791
Hymenolepis diminuta	Growth, development, morphometry	Tribolium confusum	University of Winnipeg, Manitoba, Canada		Evans & Novak	1980	Journal of Parasitology	66: 258-262
Hymenolepis diminuta	Immunogenicity	Tribolium confusum	Wellcome Labs for Experimental Parasitology, University of Glasgow, Scotland		Andreassen & Hopkins	1980	Journal of Parasitology	66: 898-903
Heligmosomoides polygyrus	Ecology and species interactions		Washington State University, WA, USA		Wescott & Colwell	1980	Journal of Parasitology	66: 858-859
Heligmosomoides polygyrus	Immunogenicity		University of Georgia, Athens, GA, USA		Goven & De Buysscher	1980	Journal of Parasitology	66: 346-347
Heligmosomoides polygyrus	Immunogenicity		Unknown		Sanghvi et al	1980	National Academy of Science Letters - India	3: 188-190
Hymenolepis diminuta	Biochemistry, physiology & metabolism	Tenebrio molitor	Ohio State University, Columbus, OH, USA		Pappas & Gamble	1980	Parasitology	81: 395-403
Hymenolepis diminuta	Pathogenicity or virulence	Tribolium confusum	Imperial College, London, UK		Keymer	1980	Parasitology	81: 405-421
Heligmosomoides polygyrus	Biochemistry, physiology & metabolism		University of Leeds, UK		Sharpe	1980	Parasitology	81: 593-601
Hymenolepis diminuta	Growth, development, morphometry	Unknown	Unknown		Specian & Lumsden	1980	Parasitology Research	63: 71-88
Heligmosomoides polygyrus	Growth, development, morphometry		Wellcome Research Laboratories, Beckenham, UK		Burren	1980	Parasitology Research	62: 111-112
Heligmosomoides polygyrus	Anthelmintic testing		Unknown		Notteghem et al	1981	Annales Pharmaceutiques Francaises	39: 537-543
Hymenolepis diminuta	Biochemistry, physiology & metabolism	Unknown	Wellcome Research Laboratories, Beckenham, UK		Watts	1981	Biochimica et Biophysica Acta	667: 59-69
Hymenolepis diminuta	Biochemistry, physiology & metabolism	Unknown	University of Toronto, Ontario, Canada		Mettrick & Cho	1981	Canadian Journal of Zoology	59: 281-286
Hymenolepis diminuta	Biochemistry, physiology & metabolism	Unknown	University of Toronto, Ontario, Canada		Podesta & Mettrick	1981	Canadian Journal of Zoology	59: 861-863
Hymenolepis diminuta	Growth, development, morphometry	Tribolium confusum	University of Toronto, Ontario, Canada		Boddington & Mettrick	1981	Canadian Journal of Zoology	59: 1962-1972
Hymenolepis diminuta	Biochemistry, physiology & metabolism	Tribolium confusum	Adelphi University, Garden City, NY, USA		Insler	1981	Comparative Biochemistry and Physiology Part B	70: 697-702
Heligmosomoides polygyrus	Immunogenicity		INRA, Monnaie, France		Kerboeuf & Dubois	1981	Comptes Rendus de l'Academie des Sciences, Serie III	293: 675-678
Hymenolepis diminuta	Biochemistry, physiology & metabolism	Tenebrio molitor	Ohio State University, Columbus, OH, USA		Pappas	1981	Experimental Parasitology	51: 209-219
Hymenolepis diminuta	Growth, development, morphometry	Unknown	University of Aberdeen, Scotland, UK		Pike & Chappell	1981	Experimental Parasitology	51: 35-41
Heligmosomoides polygyrus	Growth, development, morphometry		University of Adelaide, Australia		Ey et al	1981	Experimental Parasitology	52: 69-76
Hymenolepis diminuta	Biochemistry, physiology & metabolism	Tenebrio molitor	Australian National University, Canberra, Australia		Ovington & Bryant	1981	International Journal for Parasitology	11: 221-228
Heligmosomoides polygyrus	Ecology and species interactions		McGill University, Montreal, Canada	from J Wetzel, Ayerst Research Lab, NY	Sukhdeo & Croll	1981	International Journal for Parasitology	11: 157-162
Hymenolepis diminuta	Ecology and species interactions	Tribolium confusum	Imperial College, London, UK		Keymer	1981	Journal of Animal Ecology	50: 941-950
Hymenolepis diminuta	Biochemistry, physiology & metabolism	Unknown	Bowling Green University, OH, USA		Fioravanti	1981	Journal of Parasitology	67: 823-831
Hymenolepis diminuta	Biochemistry, physiology & metabolism	Unknown	Ohio State University, Columbus, OH, USA		Gamble & Pappas	1981	Journal of Parasitology	67: 372-377
Hymenolepis diminuta	Biochemistry, physiology & metabolism	Tenebrio molitor	Ohio State University, Columbus, OH, USA		Schroeder et al	1981	Journal of Parasitology	67: 378-385
Hymenolepis diminuta	Biochemistry, physiology & metabolism	Unknown	Ohio State University, Columbus, OH, USA		Gamble & Pappas	1981	Journal of Parasitology	67: 617-622
Hymenolepis diminuta	Biochemistry, physiology & metabolism	Unknown	Ohio State University, Columbus, OH, USA		Gamble & Pappas	1981	Journal of Parasitology	67: 759-760
Hymenolepis diminuta	Biochemistry, physiology & metabolism	Unknown	Tulane University, New Orleans, LA, USA		Specian	1981	Journal of Parasitology	67: 278-279
Hymenolepis diminuta	Biochemistry, physiology & metabolism	Tribolium confusum	University of Florida, Gainesville, FL, USA		Woodhead & Achey	1981	Journal of Parasitology	67: 368-371
Hymenolepis diminuta	Biochemistry, physiology & metabolism	Unknown	University of Toronto, Ontario, Canada		Mettrick & Cho	1981	Journal of Parasitology	67: 386-390
Hymenolepis diminuta	Biochemistry, physiology & metabolism	Unknown	University of Toronto, Ontario, Canada		Wilkes et al	1981	Journal of Parasitology	67: 832-840
Hymenolepis diminuta	Biochemistry, physiology & metabolism	Unknown	University of Toronto, Ontario, Canada		Mettrick et al	1981	Molecular and Biochemical Parasitology	4: 217-223
Heligmosomoides polygyrus	Biochemistry, physiology & metabolism		University of Leeds, UK		Sharpe & Lee	1981	Molecular and Biochemical Parasitology	3: 57-60
Heligmosomoides polygyrus	Anthelmintic testing		Unknown		Gupta et al	1981	National Academy of Science Letters - India	4: 385-389
Hymenolepis diminuta	Immunogenicity	Unknown	Unknown		Lackie	1981	Parasite Immunology	3: 201-208
Heligmosomoides polygyrus	Immunogenicity		University of Nottingham, UK		Hagan et al	1981	Parasite Immunology	3: 149-156
Heligmosomoides polygyrus	Immunogenicity		University of Nottingham, UK		Behnke & Parish	1981	Parasite Immunology	3: 249-259
Hymenolepis diminuta	Ecology and species interactions	Tribolium confusum	University of Copenhagen, Denmark		Bindseil & Andreassen	1981	Parasitology	83: 489-496
Heligmosomoides polygyrus	Biochemistry, physiology & metabolism		University of Leeds, UK		Sharpe & Lee	1981	Parasitology	83: 425-433
Heligmosomoides polygyrus	Growth, development, morphometry		University of Queensland, Australia	from University of Adelaide	Brindley & Dobson	1981	Parasitology	83: 51-56
Heligmosomoides polygyrus	Immunogenicity		Wellcome Research Laboratories, Beckenham, UK		Jenkins & Carrington	1981	Parasitology	82: 311-318
Hymenolepis diminuta	Biochemistry, physiology & metabolism	Unknown	Unknown		Specian & Lumsden	1981	Parasitology Research	64: 335-345
Heligmosomoides polygyrus	N/A		N/A	Field study	Bergstrom & Werner	1981	Proceedings of the Helminthological Society of Washington	48: 13-16
Hymenolepis diminuta	Ecology and species interactions	Tribolium castaneum	Polish Academy of Sciences, Warsaw, Poland		Choromanski	1981	Zwierzeta Laboratoryjne	18: 81-84
Heligmosomoides polygyrus	Growth, development, morphometry		INRA, Monnaie, France		Kerboeuf	1982	Annales de Recherches Veterinaires	13: 69-78
Heligmosomoides polygyrus	Growth, development, morphometry		INRA, Monnaie, France		Kerboeuf	1982	Annales de Recherches Veterinaires	13: 357-368
Heligmosomoides polygyrus	Immunogenicity		University of Queensland, Australia	from University of Adelaide	Brindley & Dobson	1982	Australian Journal of Experimental Biology and Medical Science	60: 319-327
Hymenolepis diminuta	Biochemistry, physiology & metabolism	Tribolium confusum	University of Toronto, Ontario, Canada		Mettrick & Cho	1982	Canadian Journal of Zoology	60: 790-797
Hymenolepis diminuta	Growth, development, morphometry	Tribolium confusum	University of Toronto, Ontario, Canada		Cho & Mettrick	1982	Canadian Journal of Zoology	60: 725-728
Hymenolepis diminuta	Biochemistry, physiology & metabolism	Unknown	Bowling Green University, OH, USA		Fioravanti	1982	Comparative Biochemistry and Physiology Part B	72: 591-596
Hymenolepis diminuta	Biochemistry, physiology & metabolism	Unknown	Ohio State University, Columbus, OH, USA		Pappas	1982	Experimental Parasitology	54: 80-86
Hymenolepis diminuta	Immunogenicity	Tribolium confusum	Wellcome Labs for Experimental Parasitology, University of Glasgow, Scotland		Elowni	1982	Experimental Parasitology	54: 1-6
Hymenolepis diminuta	Immunogenicity	Tribolium confusum	Wellcome Labs for Experimental Parasitology, University of Glasgow, Scotland		Elowni	1982	Experimental Parasitology	53: 157-163
Heligmosomoides polygyrus	Immunogenicity		Wellcome Labs for Experimental Parasitology, University of Glasgow, Scotland		Hagan & Wakelin	1982	Experimental Parasitology	54: 157-165
Heligmosomoides polygyrus	Immunogenicity		Unknown		Srilakshmi et al	1982	Indian Journal of Experimental Biology	20: 117-120
Hymenolepis diminuta	Biochemistry, physiology & metabolism	Tribolium confusum	University of Toronto, Ontario, Canada		Lussier et al	1982	International Journal for Parasitology	12: 265-270
Hymenolepis diminuta	Ecology and species interactions	Unknown	University of Toronto, Ontario, Canada		Mettrick & Podesta	1982	International Journal for Parasitology	12: 151-154
Hymenolepis diminuta	Immunogenicity	Tribolium confusum	University of Copenhagen, Denmark		Roepstorff & Andreassen	1982	International Journal for Parasitology	12: 23-28
Hymenolepis diminuta	Immunogenicity	Unknown	University of Copenhagen, Denmark		Andreassen et al	1982	International Journal for Parasitology	12: 215-219
Heligmosomoides polygyrus	Ecology and species interactions		University of Queensland, Australia		Brindley & Dobson	1982	International Journal for Parasitology	12: 573-578
Heligmosomoides polygyrus	Immunogenicity		University of Queensland, Australia		Dobson	1982	International Journal for Parasitology	12: 207-213
Heligmosomoides polygyrus	Immunogenicity		University of Queensland, Australia		Dobson & Cayzer	1982	International Journal for Parasitology	12: 413-421
Heligmosomoides polygyrus	Immunogenicity		University of Queensland, Australia		Dobson & Cayzer	1982	International Journal for Parasitology	12: 561-566
Heligmosomoides polygyrus	Immunogenicity		University of Queensland, Australia		Dobson et al	1982	International Journal for Parasitology	12: 567-572
Heligmosomoides polygyrus	Growth, development, morphometry		University of Nottingham, UK		Hannah & Behnke	1982	Journal of Helminthology	56: 329-338
Hymenolepis diminuta	Biochemistry, physiology & metabolism	Tenebrio molitor	National University of Singapore, Singapore	from Carolina Biological Supply Co, NC, USA	Ip & Fisher	1982	Journal of Parasitology	68: 53-60
Hymenolepis diminuta	Biochemistry, physiology & metabolism	Tenebrio molitor	National University of Singapore, Singapore	from Carolina Biological Supply Co, NC, USA	Ip & Fisher	1982	Journal of Parasitology	68: 593-598
Hymenolepis diminuta	Biochemistry, physiology & metabolism	Unknown	Ohio State University, Columbus, OH, USA		Pappas	1982	Journal of Parasitology	68: 588-592
Hymenolepis diminuta	Growth, development, morphometry	Tribolium confusum	University of Massachusetts, Amherst, MA, USA		Roberts & Insler	1982	Journal of Parasitology	68: 263-269
Hymenolepis diminuta	Growth, development, morphometry	Tribolium confusum	University of Nevada, Reno, NE, USA		Mead	1982	Journal of Parasitology	68: 95-99
Hymenolepis diminuta	Immunogenicity	Unknown	Wellcome Labs for Experimental Parasitology, University of Glasgow, Scotland		Hopkins	1982	Journal of Parasitology	68: 32-38
Heligmosomoides polygyrus	Immunogenicity		Cornell University, NY, USA	from Charles River Breeding Labs, MA, USA	Jacobson et al	1982	Journal of Parasitology	68: 1053-1058
Hymenolepis diminuta	Biochemistry, physiology & metabolism	Unknown	University of Western Ontario, London, Ontario, Canada		Atkinson & Podesta	1982	Molecular and Biochemical Parasitology	6: 33-43
Hymenolepis diminuta	Biochemistry, physiology & metabolism	Unknown	University of Zurich, Switzerland		Prichard et al	1982	Molecular and Biochemical Parasitology	5: 297-308
Heligmosomoides polygyrus	Immunogenicity		Unknown		Lakshmi et al	1982	National Academy of Science Letters - India	5: 27-30
Hymenolepis diminuta	Immunogenicity	Unknown	University of Copenhagen, Denmark		Hindsbo et al	1982	Parasite Immunology	4: 59-76
Heligmosomoides polygyrus	Immunogenicity		Australian National University, Canberra, Australia		Prowse & Mitchell	1982	Parasite Immunology	4: 363-372
Hymenolepis diminuta	Biochemistry, physiology & metabolism	Unknown	Ohio State University, Columbus, OH, USA		Pappas & Narcisi	1982	Parasitology	84: 391-396
Hymenolepis diminuta	Biochemistry, physiology & metabolism	Unknown	University of Toronto, Ontario, Canada		Cho & Mettrick	1982	Parasitology	84: 431-441
Hymenolepis diminuta	Ecology and species interactions	Unknown	Imperial College, London, UK		Keymer	1982	Parasitology	84: 157-166
Hymenolepis diminuta	Growth, development, morphometry	Unknown	Queen's University, Belfast, Northern Ireland, UK		Holmes & Fariweather	1982	Parasitology	85: 237-250
Heligmosomoides polygyrus	Immunogenicity		University of Queensland, Australia		Sitepu & Dobson	1982	Parasitology	85: 73-84
Heligmosomoides polygyrus	Immunogenicity		Max-Planck Institute for Immunology, Germany		Schmitz et al	1982	Parasitology Research	68: 339-347
Heligmosomoides polygyrus	Immunogenicity		University of Adelaide, Australia		Penttila et al	1983	Australian Journal of Experimental Biology and Medical Science	61: 617-627
Heligmosomoides polygyrus	Immunogenicity		University of Queensland, Australia		Brindley & Dobson	1983	Australian Journal of Experimental Biology and Medical Science	61: 37-45
Heligmosomoides polygyrus	Immunogenicity		Walter & Eliza Hall Institute of Medical Research, Melbourne, Australia		Hurley & Vadas	1983	Australian Journal of Experimental Biology and Medical Science	61: 1-9
Heligmosomoides polygyrus	Immunogenicity		Walter & Eliza Hall Institute of Medical Research, Melbourne, Australia		Mitchell & Munoz	1983	Australian Journal of Experimental Biology and Medical Science	61: 425-434
Hymenolepis diminuta	Pathogenicity or virulence	Tribolium confusum	Queen Elizabeth College, University of London, UK		Hall	1983	British Journal of Nutrition	49: 59-65
Hymenolepis diminuta	Biochemistry, physiology & metabolism	Unknown	University of Toronto, Ontario, Canada		Rahman et al	1983	Canadian Journal of Physiology and Pharmacology	61: 137-143
Hymenolepis diminuta	Biochemistry, physiology & metabolism	Tribolium confusum	University of Toronto, Ontario, Canada		Cyr et al	1983	Canadian Journal of Zoology	61: 1469-1474
Heligmosomoides polygyrus	Ecology and species interactions		INRA, Monnaie, France		Kerboeuf & Jacob	1983	Chronobiologia	10: 255-267
Hymenolepis diminuta	Biochemistry, physiology & metabolism	Unknown	University of Massachusetts, Amherst, MA, USA		Wack et al	1983	Comparative Biochemistry and Physiology Part B	74: 399-402
Hymenolepis diminuta	Biochemistry, physiology & metabolism	Unknown	University of Notre Dame, IN, USA		Nelson & Saz	1983	Experimental Parasitology	56: 55-69
Heligmosomoides polygyrus	Immunogenicity		University of Nottingham, UK		Pritchard et al	1983	Immunology	49: 353-365
Heligmosomoides polygyrus	Immunogenicity		University of Nottingham, UK		Williams & Behnke	1983	Immunology	48: 37-47
Hymenolepis diminuta	Biochemistry, physiology & metabolism	Unknown	York University, Ontario, Canada	Obtained from Eva Budziakowski	Ribeiro & Webb	1983	International Journal for Parasitology	13: 101-106
Hymenolepis diminuta	Biochemistry, physiology & metabolism	Tenebrio molitor	Indiana University, IN, USA		McCracken & Taylor	1983	International Journal for Parasitology	13: 267-272
Heligmosomoides polygyrus	Ecology and species interactions		University of Toronto, Ontario, Canada	from J Wetzel, Ayerst Research Lab, NY	Sukhdeo & Mettrick	1983	International Journal for Parasitology	13: 355-358
Heligmosomoides polygyrus	Immunogenicity		University of Queensland, Australia		Cayzer & Dobson	1983	International Journal for Parasitology	13: 61-65
Heligmosomoides polygyrus	Immunogenicity		University of Queensland, Australia		Brindley & Dobson	1983	International Journal for Parasitology	13: 503-507
Heligmosomoides polygyrus	Biochemistry, physiology & metabolism		Unknown		Coffey	1983	IRCS Medical Science - Biochemistry	11: 1121-1122
Hymenolepis diminuta	Immunogenicity	Tribolium confusum	Kirksville College of Osteopathic Medicine, MO, USA	Originally from UCLA	Isaak	1983	Journal of Helminthology	57: 43-50
Heligmosomoides polygyrus	Immunogenicity		University of Nottingham, UK		Ali & Behnke	1983	Journal of Helminthology	57: 343-353
Hymenolepis diminuta	Biochemistry, physiology & metabolism	Unknown	Bowling Green University, OH, USA		Fioravanti & Kim	1983	Journal of Parasitology	69: 1048-1054
Hymenolepis diminuta	Biochemistry, physiology & metabolism	Tenebrio molitor	Indiana University, IN, USA		McCracken & Taylor	1983	Journal of Parasitology	69: 295-301
Hymenolepis diminuta	Biochemistry, physiology & metabolism	Tenebrio molitor	Ohio State University, Columbus, OH, USA		Pappas	1983	Journal of Parasitology	69: 1055-1059
Heligmosomoides polygyrus	Anthelmintic testing		Cornell University, NY, USA		Sayles & Jacobson	1983	Journal of Parasitology	69: 1079-1083
Hymenolepis diminuta	Biochemistry, physiology & metabolism	Unknown	York University, Ontario, Canada	Obtained from Eva Budziakowski	Ribeiro & Webb	1983	Molecular and Biochemical Parasitology	7: 53-62
Hymenolepis diminuta	Biochemistry, physiology & metabolism	Tenebrio molitor	Ohio State University, Columbus, OH, USA		Pappas	1983	Molecular and Biochemical Parasitology	8: 1-16
Hymenolepis diminuta	Biochemistry, physiology & metabolism	Tenebrio molitor	Ohio State University, Columbus, OH, USA		Pappas et al	1983	Molecular and Biochemical Parasitology	8: 317-323
Heligmosomoides polygyrus	Anthelmintic testing		Unknown		Tripathi et al	1983	Mykosen	26: 488-492
Heligmosomoides polygyrus	Immunogenicity		Unknown		Lakshmi et al	1983	National Academy of Science Letters - India	6: 207-211
Heligmosomoides polygyrus	Immunogenicity		University of Nottingham, UK		Behnke et al	1983	Parasite Immunology	5: 397-408
Hymenolepis diminuta	Biochemistry, physiology & metabolism	Unknown	University of Kentucky, Lexington, KY, USA		Uglem et al	1983	Parasitology	87: 289-293
Hymenolepis diminuta	Growth, development, morphometry	Tenebrio molitor	University of Keele, UK		Richards & Arme	1983	Parasitology	87: 295-306
Hymenolepis diminuta	Growth, development, morphometry	Tenebrio molitor	University of Keele, UK		Richards & Arme	1983	Parasitology	86: 83-88
Heligmosomoides polygyrus	Growth, development, morphometry		University of Queensland, Australia		Brindley & Dobson	1983	Parasitology	87: 113-127
Hymenolepis diminuta	Immunogenicity	Tribolium castaneum	Polish Academy of Sciences, Warsaw, Poland		Machnicka & Choromanski	1983	Parasitology Research	69: 239-245
Hymenolepis diminuta	Immunogenicity	Tribolium confusum	Wellcome Labs for Experimental Parasitology, University of Glasgow, Scotland		Elowni	1983	Parasitology Research	69: 501-505
Heligmosomoides polygyrus	Ecology and species interactions		University of Queensland, Australia		Brindley & Dobson	1983	Parasitology Research	69: 797-805
Hymenolepis diminuta	Immunogenicity	Tribolium confusum	Wellcome Labs for Experimental Parasitology, University of Glasgow, Scotland		Elowni	1984	Annals of Tropical Medicine and Parasitology	78: 173-174
Heligmosomoides polygyrus	Ecology and species interactions		University of Nottingham, UK		Behnke et al	1984	Annals of Tropical Medicine and Parasitology	78: 509-517
Heligmosomoides polygyrus	Immunogenicity		University of Queensland, Australia		Sitepu et al	1984	Australian Journal of Experimental Biology and Medical Science	62: 755-761
Heligmosomoides polygyrus	Immunogenicity		Walter & Eliza Hall Institute of Medical Research, Melbourne, Australia		Mitchell & Cruise	1984	Australian Journal of Experimental Biology and Medical Science	62: 523-530
Hymenolepis diminuta	Biochemistry, physiology & metabolism	Tribolium confusum	University of Toronto, Ontario, Canada		Mettrick & Rahman	1984	Canadian Journal of Zoology	62: 355-361
Hymenolepis diminuta	Biochemistry, physiology & metabolism	Tribolium confusum	University of Toronto, Ontario, Canada		Gruner & Mettrick	1984	Canadian Journal of Zoology	62: 798-803
Heligmosomoides polygyrus	Biochemistry, physiology & metabolism		University of Toronto, Ontario, Canada		Sukhdeo & Mettrick	1984	Canadian Journal of Zoology	62: 37-40
Heligmosomoides polygyrus	Biochemistry, physiology & metabolism		University of Notre Dame, IN, USA		Bottjer et al	1984	Comparative Biochemistry and Physiology B	78: 805-811
Hymenolepis diminuta	Biochemistry, physiology & metabolism	Unknown	Tulane University, New Orleans, LA, USA		Lumsden & Murphy	1984	Comparative Biochemistry and Physiology Part A	79: 137-141
Hymenolepis diminuta	Biochemistry, physiology & metabolism	Tribolium confusum	Tulane University, New Orleans, LA, USA		Murphy & Lumsden	1984	Comparative Biochemistry and Physiology Part A	79: 749-754
Hymenolepis diminuta	Biochemistry, physiology & metabolism	Unknown	Bowling Green University, OH, USA		Mcelvey & Fioravanti	1984	Comparative Biochemistry and Physiology Part B	77: 737-742
Hymenolepis diminuta	Biochemistry, physiology & metabolism	Unknown	York University, Ontario, Canada		Ribeiro & Webb	1984	Comparative Biochemistry and Physiology Part C	79: 159-164
Heligmosomoides polygyrus	Biochemistry, physiology & metabolism		INRA, Monnaie, France		Mallet & Kerboeuf	1984	Comptes Rendus de l'Academie des Sciences, Serie III	298: 39-44
Heligmosomoides polygyrus	Anthelmintic testing		INRA, Monnaie, France		Kerboeuf & Jolivet	1984	Experimental Parasitology	57: 307-315
Heligmosomoides polygyrus	Ecology and species interactions		Cornell University, NY, USA		Bell et al	1984	Experimental Parasitology	58: 8-18
Heligmosomoides polygyrus	Immunogenicity		University of Adelaide, Australia		Penttila et al	1984	Immunology	53: 147-154
Heligmosomoides polygyrus	Immunogenicity		University of Nottingham, UK		Pritchard et al	1984	Immunology	53: 325-335
Heligmosomoides polygyrus	Immunogenicity		University of Nottingham, UK		Pritchard et al	1984	Immunology	51: 73-81
Heligmosomoides polygyrus	Immunogenicity		University of Nottingham, UK		Pritchard et al	1984	Immunology	51: 633-642
Hymenolepis diminuta	Biochemistry, physiology & metabolism	Tenebrio molitor	Ohio State University, Columbus, OH, USA		Pappas	1984	Journal of Cellular Biochemistry	25: 131-137
Hymenolepis diminuta	Ecology and species interactions	Unknown	Veterans General Hospital, Taipei, Taiwan		Cho	1984	Journal of Helminthology	58: 291-293
Hymenolepis diminuta	Pathogenicity or virulence	Unknown	Molteno Institute, Cambridge, UK		Martin & Holland	1984	Journal of Helminthology	58: 93-99
Heligmosomoides polygyrus	Ecology and species interactions		McGill University, Montreal, Canada	from J Wetzel, Ayerst Research Lab, NY	Sukhdeo et al	1984	Journal of Helminthology	58: 19-23
Heligmosomoides polygyrus	Immunogenicity		University of Nottingham, UK		Behnke & Hannah	1984	Journal of Helminthology	58: 221-229
Heligmosomoides polygyrus	Immunogenicity		University of Nottingham, UK		Ali & Behnke	1984	Journal of Helminthology	58: 301-311
Hymenolepis diminuta	Biochemistry, physiology & metabolism	Unknown	Tulane University, New Orleans, LA, USA		Murphy & Lumsden	1984	Journal of Parasitology	70: 516-521
Hymenolepis diminuta	Ecology and species interactions	Tribolium confusum	University of Massachusetts, Amherst, MA, USA		Zavras & Roberts	1984	Journal of Parasitology	70: 937-944
Hymenolepis diminuta	Ecology and species interactions	Unknown	University of Toronto, Ontario, Canada		Sukhdeo et al	1984	Journal of Parasitology	70: 682-688
Hymenolepis diminuta	Biochemistry, physiology & metabolism	Unknown	Oxford Polytechnic, Oxford, UK		White et al	1984	Molecular and Biochemical Parasitology	13: 201-211
Hymenolepis diminuta	Biochemistry, physiology & metabolism	Unknown	University of Iowa, IA, USA		Robertson & Cain	1984	Molecular and Biochemical Parasitology	12: 173-183
Hymenolepis diminuta	Biochemistry, physiology & metabolism	Unknown	University of Iowa, IA, USA		Robertson et al	1984	Molecular and Biochemical Parasitology	10: 99-109
Heligmosomoides polygyrus	Immunogenicity		University of Adelaide, Australia		Penttila et al	1984	Parasite Immunology	6: 295-308
Hymenolepis diminuta	Biochemistry, physiology & metabolism	Tenebrio molitor	University of Keele, UK		Jeffs & Arma	1984	Parasitology	88: 351-357
Hymenolepis diminuta	Biochemistry, physiology & metabolism	Unknown	University of Toronto, Ontario, Canada		Thompson & Mettrick	1984	Parasitology	89: 567-578
Hymenolepis diminuta	Ecology and species interactions	Unknown	University of Toronto, Ontario, Canada		Sukhdeo & Mettrick	1984	Parasitology	88: 421-430
Hymenolepis diminuta	Growth, development, morphometry	Tenebrio molitor	University of Keele, UK		Richards & Arme	1984	Parasitology	89: 537-566
Hymenolepis diminuta	Growth, development, morphometry	Tenebrio molitor	University of Keele, UK		Richards & Arme	1984	Parasitology	88: 341-349
Hymenolepis diminuta	Pathogenicity or virulence	Tenebrio molitor	University of Keele, UK		Hurd & Arme	1984	Parasitology	89: 245-251
Hymenolepis diminuta	Pathogenicity or virulence	Tenebrio molitor	University of Keele, UK		Hurd & Arme	1984	Parasitology	89: 253-262
Heligmosomoides polygyrus	Immunogenicity		University of Nottingham, UK		Ali & Behnke	1984	Parasitology	88: 153-162
Hymenolepis diminuta	Immunogenicity	Unknown	Danish Bilharziasis Lab, Charlottenlund, Denmark		Fagbemi & Christensen	1984	Parasitology Research	70: 663-665
Hymenolepis diminuta	Immunogenicity	Unknown	Wellcome Labs for Experimental Parasitology, University of Glasgow, Scotland		Elowni	1984	Parasitology Research	70: 557-559
Heligmosomoides polygyrus	Anthelmintic testing		University of Adelaide, Australia		Jenkins & Ibarra	1984	Parasitology Research	70: 395-402
Heligmosomoides polygyrus	Immunogenicity		University of Cambridge, UK	from JM Behnke, Univ of Nottingham	Mzembe et al	1984	Parasitology Research	70: 753-761
Heligmosomoides polygyrus	Immunogenicity		University of Adelaide, Australia		Penttila et al	1985	Australian Journal of Experimental Biology and Medical Science	63: 531-543
Heligmosomoides polygyrus	Immunogenicity		University of Queensland, Australia		Monroy et al	1985	Australian Journal of Experimental Biology and Medical Science	63: 423-430
Hymenolepis diminuta	Ecology and species interactions	Unknown	University of Toronto, Ontario, Canada		Sukhdeo & Mettrick	1985	Canadian Journal of Zoology	63: 1716-1719
Hymenolepis diminuta	Biochemistry, physiology & metabolism	Unknown	University of Western Ontario, London, Ontario, Canada		Siddiqui & Podesta	1985	Cellular and Molecular Biology	31: 209-216
Hymenolepis diminuta	Biochemistry, physiology & metabolism	Tenebrio molitor	University of Keele, UK		Jeffs & Arma	1985	Comparative Biochemistry and Physiology Part A	81: 387-390
Hymenolepis diminuta	Biochemistry, physiology & metabolism	Tenebrio molitor	University of Keele, UK		Jeffs & Arma	1985	Comparative Biochemistry and Physiology Part A	81: 495-499
Hymenolepis diminuta	Biochemistry, physiology & metabolism	Unknown	Bowling Green University, OH, USA		Kim & Fioravanti	1985	Comparative Biochemistry and Physiology Part B	81: 335-339
Hymenolepis diminuta	Biochemistry, physiology & metabolism	Tenebrio molitor	University of Iowa, IA, USA		Johnson & Cain	1985	Comparative Biochemistry and Physiology Part B	82: 487-495
Hymenolepis diminuta	Biochemistry, physiology & metabolism	Unknown	York University, Ontario, Canada		Webb	1985	Comparative Biochemistry and Physiology Part C	80: 305-213
Heligmosomoides polygyrus	Ecology and species interactions		Wellcome Labs for Experimental Parasitology, University of Glasgow, Scotland		Alghali et al	1985	Experimental Parasitology	60: 364-370
Heligmosomoides polygyrus	Pathogenicity or virulence		University of Toronto, Ontario, Canada		Hsu et al	1985	Experimental Parasitology	60: 55-62
Hymenolepis diminuta	Biochemistry, physiology & metabolism	Tribolium confusum	Australian National University, Canberra, Australia		Kohlhagen et al	1985	International Journal for Parasitology	15: 479-483
Hymenolepis diminuta	Biochemistry, physiology & metabolism	Unknown	University of Thessaloniki, Greece		Gaitanaki & Beus	1985	International Journal for Parasitology	15: 651-654
Heligmosomoides polygyrus	Ecology and species interactions		University of Queensland, Australia		Dobson et al	1985	International Journal for Parasitology	15: 353-359
Heligmosomoides polygyrus	Immunogenicity		University of Queensland, Australia		Sitepu et al	1985	International Journal for Parasitology	15: 277-281
Hymenolepis diminuta	Biochemistry, physiology & metabolism	Unknown	University of Toronto, Ontario, Canada		Webb & Mizukawa	1985	Journal of Comparative Neurology	234: 431-440
Hymenolepis diminuta	Ecology and species interactions	Unknown	University of Toronto, Ontario, Canada		Cho	1985	Journal of Helminthology	59: 319-321
Heligmosomoides polygyrus	Immunogenicity		University of Nottingham, UK		Ali et al	1985	Journal of Helminthology	59: 83-93
Heligmosomoides polygyrus	Immunogenicity		University of Nottingham, UK		Pritchard & Behnke	1985	Journal of Helminthology	59: 251-256
Heligmosomoides polygyrus	Immunogenicity		University of Queensland, Australia		Brindley et al	1985	Journal of Helminthology	59: 157-166
Heligmosomoides polygyrus	Pathogenicity or virulence		University of Nottingham, UK		Ali & Behnke	1985	Journal of Helminthology	59: 167-174
Hymenolepis diminuta	Biochemistry, physiology & metabolism	Tribolium confusum	Texas Tech University, Lubbock, TX, USA		Zavras & Roberts	1985	Journal of Parasitology	71: 96-105
Hymenolepis diminuta	Biochemistry, physiology & metabolism	Unknown	University of Western Ontario, London, Ontario, Canada		Siddiqui & Podesta	1985	Journal of Parasitology	71: 119-122
Hymenolepis diminuta	Biochemistry, physiology & metabolism	Unknown	University of Western Ontario, London, Ontario, Canada		Siddiqui & Podesta	1985	Journal of Parasitology	71: 415-421
Hymenolepis diminuta	Biochemistry, physiology & metabolism	Unknown	Vanderbilt University, Nashville, TN, USA		Etges & Bogitsh	1985	Journal of Parasitology	71: 290-296
Hymenolepis diminuta	Biochemistry, physiology & metabolism	Tribolium confusum	University College of Wales, Aberystwyth, Wales, UK	obtained from Wellcome Labs, Glasgow	Bankov & Barrett	1985	Molecular and Biochemical Parasitology	15: 341-347
Hymenolepis diminuta	Biochemistry, physiology & metabolism	Unknown	Bowling Green University, OH, USA		Mcelvey & Fioravanti	1985	Molecular and Biochemical Parasitology	17: 253-263
Heligmosomoides polygyrus	Immunogenicity		University of Nottingham, UK		Behnke & Robinson	1985	Parasite Immunology	7: 235-253
Hymenolepis diminuta	Biochemistry, physiology & metabolism	Tribolium confusum	University College of Wales, Aberystwyth, Wales, UK	obtained from Wellcome Labs, Glasgow	Munir & Barrett	1985	Parasitology	91: 145-156
Hymenolepis diminuta	Ecology and species interactions	Tribolium confusum	King's College, University of London, UK		Gordon & Whitfield	1985	Parasitology	90: 421-431
Hymenolepis diminuta	Immunogenicity	Tenebrio molitor	University of Keele, UK		Richards & Arme	1985	Parasitology	90: 365-374
Heligmosomoides polygyrus	Ecology and species interactions		INRA, Monnaie, France		Kerboeuf	1985	Parasitology	91: 177-183
Heligmosomoides polygyrus	Growth, development, morphometry		University of Adelaide, Australia		Wright & Sommerville	1985	Parasitology	90: 179-192
Hymenolepis diminuta	Biochemistry, physiology & metabolism	Unknown	Oxford Polytechnic, Oxford, UK		White & Hipkiss	1985	Parasitology Research	71: 365-372
Hymenolepis diminuta	Biochemistry, physiology & metabolism	Unknown	Oxford Polytechnic, Oxford, UK		Hipkiss & White	1985	Parasitology Research	71: 759-763
Hymenolepis diminuta	Growth, development, morphometry	Tribolium confusum	University of Copenhagen, Denmark		Malmberg et al	1985	Parasitology Research	71: 747-757
Heligmosomoides polygyrus	Immunogenicity		University of Cambridge, UK		Losson et al	1985	Parasitology Research	71: 383-393
Heligmosomoides polygyrus	Immunogenicity		University of Queensland, Australia		Monroy & Dobson	1986	Australian Journal of Experimental Biology and Medical Science	64: 335-343
Hymenolepis diminuta	Biochemistry, physiology & metabolism	Tenebrio molitor	National University of Singapore, Singapore		Lee & Ip	1986	Biological Bulletin	171: 417-425
Hymenolepis diminuta	Biochemistry, physiology & metabolism	Unknown	University of Toronto, Ontario, Canada		Thompson et al	1986	Canadian Journal of Zoology	64: 2111-2115
Hymenolepis diminuta	Growth, development, morphometry	Unknown	University of Wisconsin, Madison, WI, USA		Holy & Oaks	1986	Cell and Tissue Research	244: 457-466
Hymenolepis diminuta	Biochemistry, physiology & metabolism	Unknown	Bowling Green University, OH, USA		Mcelvey & Fioravanti	1986	Comparative Biochemistry and Physiology Part B	85: 333-335
Hymenolepis diminuta	Biochemistry, physiology & metabolism	Unknown	York University, Ontario, Canada		Webb	1986	Comparative Biochemistry and Physiology Part C	85: 151-162
Hymenolepis diminuta	Biochemistry, physiology & metabolism	Unknown	York University, Ontario, Canada		Ribeiro & Webb	1986	Comparative Biochemistry and Physiology Part C	84: 353-358
Hymenolepis diminuta	Biochemistry, physiology & metabolism	Unknown	University of Winnipeg, Manitoba, Canada		Blackburn et al	1986	Experimental Parasitology	62: 381-388
Hymenolepis diminuta	Growth, development, morphometry	Tribolium confusum	Queen's University, Belfast, Northern Ireland, UK		McCaigue et al	1986	Experimental Parasitology	62: 51-60
Heligmosomoides polygyrus	Immunogenicity		University of Queensland, Australia		Sitepu et al	1986	Experimental Parasitology	61: 57-64
Hymenolepis diminuta	Biochemistry, physiology & metabolism	Tribolium castaneum	Polish Academy of Sciences, Warsaw, Poland		Machnicka et al	1986	Folia Histochemica et Cytobiologica	24: 65-
Heligmosomoides polygyrus	Immunogenicity		University of Queensland, Australia		Brindley et al	1986	Heredity	57: 53-58
Heligmosomoides polygyrus	Biochemistry, physiology & metabolism		University of Adelaide, Australia		Ferrante et al	1986	Infection and Immunity	53: 606-610
Hymenolepis diminuta	Biochemistry, physiology & metabolism	Tribolium confusum	University of Copenhagen, Denmark		Bogh et al	1986	International Journal for Parasitology	16: 157-161
Hymenolepis diminuta	Immunogenicity	Tribolium confusum	University of Copenhagen, Denmark		Christensen et al	1986	International Journal for Parasitology	16: 447-453
Heligmosomoides polygyrus	Biochemistry, physiology & metabolism		Australian National University, Canberra, Australia		Smith & Bryant	1986	International Journal for Parasitology	16: 617-622
Heligmosomoides polygyrus	Immunogenicity		University of Western Australia, Australia		Price & Turner	1986	International Journal for Parasitology	16: 601-606
Heligmosomoides polygyrus	Anthelmintic testing		Liverpool School of Tropical Medicine, Liverpool, UK	from JM Behnke, Univ of Nottingham	Chimwani & Britt	1986	Journal of Helminthology	60: 99-104
Hymenolepis diminuta	Pathogenicity or virulence	Tenebrio molitor	University of Keele, UK		Hurd & Arme	1986	Journal of Invertebrate Pathology	47: 225-230
Hymenolepis diminuta	Biochemistry, physiology & metabolism	Tenebrio molitor	Ohio State University, Columbus, OH, USA		Pappas & Leiby	1986	Journal of Parasitology	72: 809-811
Hymenolepis diminuta	Growth, development, morphometry	Tenebrio molitor	Ohio State University, Columbus, OH, USA		Pappas & Leiby	1986	Journal of Parasitology	72: 383-391
Hymenolepis diminuta	Growth, development, morphometry	Tribolium confusum	University of Nevada, Reno, NE, USA		Mead et al	1986	Journal of Parasitology	72: 908-912
Heligmosomoides polygyrus	Immunogenicity		University of Queensland, Australia		Sitepu et al	1986	Journal of Parasitology	72: 559-564
Hymenolepis diminuta	Immunogenicity	Unknown	Wellcome Labs for Experimental Parasitology, University of Glasgow, Scotland		Alghali & Grencis	1986	Parasitology	92: 665-674
Hymenolepis diminuta	Pathogenicity or virulence	Tribolium confusum	Molteno Institute, Cambridge, UK		Maema	1986	Parasitology	92: 405-412
Hymenolepis diminuta	Pathogenicity or virulence	Tenebrio molitor	University of Keele, UK		Hurd & Arme	1986	Parasitology	93: 111-120
Heligmosomoides polygyrus	Biochemistry, physiology & metabolism		University College of Wales, Aberystwyth, Wales, UK		Grantham & Barrett	1986	Parasitology	93: 481-493
Heligmosomoides polygyrus	Biochemistry, physiology & metabolism		University College of Wales, Aberystwyth, Wales, UK		Grantham & Barrett	1986	Parasitology	93: 495-504
Heligmosomoides polygyrus	Ecology and species interactions		University of Oxford, UK	from Welcome Research Labs, Beckenham, in 1983	Slater & Keymer	1986	Parasitology	93: 177-187
Heligmosomoides polygyrus	Growth, development, morphometry		University of Oxford, UK		Keymer & Hiorns	1986	Parasitology	93: 189-203
Hymenolepis diminuta	Biochemistry, physiology & metabolism	Unknown	Oxford Polytechnic, Oxford, UK		Hipkiss & White	1986	Parasitology Research	72: 271-272
Hymenolepis diminuta	Growth, development, morphometry	Unknown	University of Kansas, KS, USA	obtained from Doanl Myer, Southern Illinois University	Coil	1986	Proceedings of the Helminthological Society of Washington	53: 38-47
Heligmosomoides polygyrus	Ecology and species interactions		University of Oxford, UK		Keymer & Hiorns	1986	Proceedings of the Royal Society B	229: 47-67
Heligmosomoides polygyrus	Ecology and species interactions		University of Oxford, UK		Slater & Keymer	1986	Proceedings of the Royal Society B	229: 69-83
Hymenolepis diminuta	Growth, development, morphometry	Tenebrio molitor	Southern Methodist University, Dallas, TX, USA		Ubelaker et al	1986	Transactions of the American Microscopical Society	105: 282-289
Hymenolepis diminuta	Biochemistry, physiology & metabolism	Tribolium castaneum	Polish Academy of Sciences, Warsaw, Poland		Ciesla et al	1987	Acta Biochimica Polonica	34: 291-298
Heligmosomoides polygyrus	Growth, development, morphometry		INRA, Monnaie, France		Lesage & Mallet	1987	Annales de Recherches Veterinaires	18: 279-283
Hymenolepis diminuta	Biochemistry, physiology & metabolism	Tenebrio molitor	National University of Singapore, Singapore		Lim & Ip	1987	Biological Bulletin	172: 337-349
Heligmosomoides polygyrus	Ecology and species interactions		University of New Brunswick, Canada		Riga & Mackinnon	1987	Canadian Journal of Zoology	65: 1842-1846
Hymenolepis diminuta	Biochemistry, physiology & metabolism	Unknown	University of Western Ontario, London, Ontario, Canada		Siddiqui & Podesta	1987	Cellular and Molecular Biology	33: 637-645
Hymenolepis diminuta	Biochemistry, physiology & metabolism	Tenebrio molitor	National University of Singapore, Singapore		Khan et al	1987	Comparative Biochemistry and Physiology Part B	88: 51-57
Hymenolepis diminuta	Biochemistry, physiology & metabolism	Unknown	University of Toronto, Ontario, Canada		Sangster & Mettrick	1987	Comparative Biochemistry and Physiology Part B	88: 317-321
Hymenolepis diminuta	N/A	N/A	N/A	Human case report	Levi et al	1987	Diagnostic Microbiology and Infectious Disease	7: 255-259
Hymenolepis diminuta	Biochemistry, physiology & metabolism	Tenebrio molitor	Ohio State University, Columbus, OH, USA		Pappas	1987	Experimental Parasitology	64: 38-47
Hymenolepis diminuta	Immunogenicity	Tenebrio molitor	Gifu University, Japan	obtained from J. Andreassen, Copenhagen	Ito & Onitake	1987	Experimental Parasitology	64: 48-56
Heligmosomoides polygyrus	Biochemistry, physiology & metabolism		University College of Wales, Aberystwyth, Wales, UK		Preston & Barrett	1987	Experimental Parasitology	64: 24-28
Heligmosomoides polygyrus	Pathogenicity or virulence		University of Western Australia, Australia		Price & Turner	1987	Experimental Parasitology	63: 21-31
Heligmosomoides polygyrus	Immunogenicity		Cornell University, NY, USA		Enriquez et al	1987	Immunology	62: 223-228
Heligmosomoides polygyrus	Immunogenicity		University of Queensland, Australia		Monroy & Dobson	1987	Immunology and Cell Biology	65: 223-230
Heligmosomoides polygyrus	Immunogenicity		University of Queensland, Australia		Adams et al	1987	Immunology and Cell Biology	65: 393-397
Hymenolepis diminuta	Biochemistry, physiology & metabolism	Tribolium confusum	Australian National University, Canberra, Australia		Behm et al	1987	International Journal for Parasitology	17: 1333-1341
Hymenolepis diminuta	Growth, development, morphometry	Tenebrio molitor	University of Keele, UK		Robinson et al	1987	International Journal for Parasitology	17: 1225-1232
Hymenolepis diminuta	Immunogenicity	Tribolium confusum	Queen's University, Belfast, Northern Ireland, UK		McCaigue & Halton	1987	International Journal for Parasitology	17: 795-803
Heligmosomoides polygyrus	Immunogenicity		University of Nottingham, UK		Pritchard & Carr	1987	International Journal for Parasitology	17: 1197-1204
Heligmosomoides polygyrus	Biochemistry, physiology & metabolism		University of Notre Dame, IN, USA		Bottjer et al	1987	International Journal of Invertebrate Reproduction and Development	11: 235-238
Heligmosomoides polygyrus	Growth, development, morphometry		University of New Brunswick, Canada		Mackinnon	1987	International Journal of Invertebrate Reproduction and Development	11: 89-107
Hymenolepis diminuta	Immunogenicity	Unknown	Wellcome Labs for Experimental Parasitology, University of Glasgow, Scotland		Alghali	1987	Journal of Helminthology	61: 329-340
Hymenolepis diminuta	Pathogenicity or virulence	Tenebrio molitor	University of Keele, UK		Hurd & Arme	1987	Journal of Invertebrate Pathology	49: 227-234
Hymenolepis diminuta	Pathogenicity or virulence	Tenebrio molitor	University of Keele, UK		Hurd & Arme	1987	Journal of Parasitology	73: 1063-1064
Heligmosomoides polygyrus	Anthelmintic testing		McGill University, Montreal, Canada	from AE Keymer, Oxford Univ	Tanguay & Scott	1987	Journal of Parasitology	73: 843-844
Heligmosomoides polygyrus	Growth, development, morphometry		University of New Brunswick, Canada		Mackinnon	1987	Journal of Parasitology	73: 390-399
Heligmosomoides polygyrus	Immunogenicity		University of Queensland, Australia		Adams et al	1987	Journal of Parasitology	73: 1164-1168
Hymenolepis diminuta	Biochemistry, physiology & metabolism	Unknown	York University, Ontario, Canada		Ribeiro & Webb	1987	Life Sciences	40: 755-768
Hymenolepis diminuta	Biochemistry, physiology & metabolism	Unknown	Oxford Polytechnic, Oxford, UK		Hipkiss et al	1987	Molecular and Biochemical Parasitology	22: 55-63
Hymenolepis diminuta	Biochemistry, physiology & metabolism	Tribolium confusum	UC Riverside, CA, USA		Thompson et al	1987	Molecular and Biochemical Parasitology	22: 45-54
Hymenolepis diminuta	Biochemistry, physiology & metabolism	Tenebrio molitor	University of Keele, UK		Mercer et al	1987	Molecular and Biochemical Parasitology	25: 61-71
Hymenolepis diminuta	Biochemistry, physiology & metabolism	Tenebrio molitor	University of Keele, UK		Mercer et al	1987	Molecular and Biochemical Parasitology	26: 225-234
Hymenolepis diminuta	Immunogenicity	Unknown	University of Western Ontario, London, Ontario, Canada		Siddiqui et al	1987	Molecular and Biochemical Parasitology	25: 19-28
Heligmosomoides polygyrus	Immunogenicity		University of Nottingham, UK		Dehlawi et al	1987	Parasite Immunology	9: 187-194
Hymenolepis diminuta	Biochemistry, physiology & metabolism	Unknown	Oxford Polytechnic, Oxford, UK		Hipkiss et al	1987	Parasitology	94: 135-149
Hymenolepis diminuta	Growth, development, morphometry	Unknown	University of Exeter, UK		Kino & Kennedy	1987	Parasitology	95: 97-110
Hymenolepis diminuta	Pathogenicity or virulence	Tenebrio molitor	University of Keele, UK		Hurd & Weaver	1987	Parasitology	95: 93-96
Heligmosomoides polygyrus	Ecology and species interactions		McGill University, Montreal, Canada		Scott	1987	Parasitology	95: 111-124
Heligmosomoides polygyrus	Immunogenicity		University of Nottingham, UK		Behnke et al	1987	Parasitology	95: 569-581
Heligmosomoides polygyrus	Pathogenicity or virulence		University of Bristol, UK	from Welcome Research Labs, Beckenham	Brailsford & Mapes	1987	Parasitology	95: 311-321
Hymenolepis diminuta	Biochemistry, physiology & metabolism	Unknown	Oxford Polytechnic, Oxford, UK		Hipkiss et al	1987	Parasitology Research	73: 481-482
Hymenolepis diminuta	Pathogenicity or virulence	Tenebrio molitor	University of Keele, UK		Hurd et al	1987	Parasitology Research	74: 198-199
Hymenolepis diminuta	Growth, development, morphometry	Unknown	University of Wisconsin, Madison, WI, USA		Holy & Oaks	1987	Tissue & Cell	19: 881-891
Hymenolepis diminuta	Biochemistry, physiology & metabolism	Tenebrio molitor	National University of Singapore, Singapore		Khan & Ip	1987	Zoological Science	4: 223-232
Hymenolepis diminuta	Immunogenicity	Unknown	State University of Gent, Belgium		Dhont et al	1988	Annales de la Société Belge de Médecine Tropicale	68: 343-352
Hymenolepis diminuta	N/A	N/A	N/A	Review	Niven	1988	Australian Journal of Zoology	36: 1-14
Hymenolepis diminuta	Biochemistry, physiology & metabolism	Unknown	York University, Ontario, Canada		Webb	1988	Canadian Journal of Physiology and Pharmacology	66: 889-894
Heligmosomoides polygyrus	Biochemistry, physiology & metabolism		University of New Brunswick, Canada		Mackinnon & Lee	1988	Canadian Journal of Zoology	66: 2791-2796
Heligmosomoides polygyrus	Ecology and species interactions		University of New Brunswick, Canada		Riga & Mackinnon	1988	Canadian Journal of Zoology	66: 1943-1947
Hymenolepis diminuta	Biochemistry, physiology & metabolism	Tenebrio molitor	University of Iowa, IA, USA		Johnson & Cain	1988	Comparative Biochemistry and Physiology Part B	91: 51-58
Hymenolepis diminuta	Biochemistry, physiology & metabolism	Tenebrio molitor	University of Iowa, IA, USA		Johnson & Cain	1988	Comparative Biochemistry and Physiology Part B	91: 59-67
Hymenolepis diminuta	Biochemistry, physiology & metabolism	Tribolium confusum	University College of Wales, Aberystwyth, Wales, UK		Raines & Barrett	1988	Experimental Parasitology	65: 209-213
Heligmosomoides polygyrus	Immunogenicity		Cornell University, NY, USA		Enriquez et al	1988	Experimental Parasitology	67: 12-19
Heligmosomoides polygyrus	Immunogenicity		Cornell University, NY, USA		Enriquez et al	1988	Experimental Parasitology	67: 221-226
Heligmosomoides polygyrus	Immunogenicity		University of Adelaide, Australia		Ey	1988	Experimental Parasitology	65: 232-243
Heligmosomoides polygyrus	Immunogenicity		University of Adelaide, Australia		Ey	1988	Experimental Parasitology	67: 210-220
Heligmosomoides polygyrus	Immunogenicity		University of Queensland, Australia		East et al	1988	Experimental Parasitology	66: 7-12
Hymenolepis diminuta	Biochemistry, physiology & metabolism	Unknown	Central Drug Research Institute, Lucknow, India		Tayal et al	1988	Folia Parasitologica	35: 329-334
Hymenolepis diminuta	Immunogenicity	Unknown	State University of Gent, Belgium		Van der Vorst et al	1988	International Archives of Allergy & Applied Immunology	87: 281-285
Heligmosomoides polygyrus	Immunogenicity		University of Nottingham, UK		Reed et al	1988	International Archives of Allergy and Applied Immunology	85: 113-115
Hymenolepis diminuta	Biochemistry, physiology & metabolism	Tenebrio molitor	University of Kentucky, Lexington, KY, USA		Rosen & Uglem	1988	International Journal for Parasitology	18: 581-584
Hymenolepis diminuta	Immunogenicity	Unknown	University of Dusseldorf, Germany		Schmidt & Ruppel	1988	International Journal for Parasitology	18: 675-682
Heligmosomoides polygyrus	Immunogenicity		University of Queensland, Australia		Parrodi et al	1988	International Journal for Parasitology	18: 539-541
Heligmosomoides polygyrus	Immunogenicity		University of Queensland, Australia		Adams et al	1988	International Journal for Parasitology	18: 999-1001
Heligmosomoides polygyrus	Pathogenicity or virulence		University of New England, Armidale, NSW, Australia		Overend et al	1988	International Journal for Parasitology	18: 633-638
Hymenolepis diminuta	Biochemistry, physiology & metabolism	Tenebrio molitor	Ohio State University, Columbus, OH, USA		Pappas	1988	Journal of Cellular Biochemistry	37: 395-403
Hymenolepis diminuta	Growth, development, morphometry	Tribolium confusum	Molteno Institute, Cambridge, UK		Quinnell	1988	Journal of Helminthology	62: 158-162
Heligmosomoides polygyrus	Immunogenicity		University of Nottingham, UK		Robinson et al	1988	Journal of Helminthology	62: 221-231
Heligmosomoides polygyrus	Pathogenicity or virulence		Cornell University, NY, USA		Cypess et al	1988	Journal of Helminthology	62: 69-76
Heligmosomoides polygyrus	Biochemistry, physiology & metabolism		University College of Wales, Aberystwyth, Wales, UK		Grantham & Barrett	1988	Journal of Parasitology	74: 1052-1053
Heligmosomoides polygyrus	Growth, development, morphometry		Cornell University, NY, USA		Enriquez et al	1988	Journal of Parasitology	74: 262-266
Heligmosomoides polygyrus	Immunogenicity		Cornell University, NY, USA		Enriquez et al	1988	Journal of Parasitology	74: 409-414
Heligmosomoides polygyrus	Growth, development, morphometry		Royal Holloway, University of London, UK		Lewis & Mathers	1988	Laboratory Animals	22: 109-116
Hymenolepis diminuta	Biochemistry, physiology & metabolism	Unknown	Bowling Green University, OH, USA		Fioravanti & Kim	1988	Molecular and Biochemical Parasitology	28: 129-134
Heligmosomoides polygyrus	Immunogenicity		University of Nottingham, UK		Dehlawi & Wakelin	1988	Parasite Immunology	10: 85-95
Heligmosomoides polygyrus	Immunogenicity		University of Oxford, UK		Slater & Keymer	1988	Parasite Immunology	10: 507-522
Hymenolepis diminuta	Biochemistry, physiology & metabolism	Tribolium confusum	University College of Wales, Aberystwyth, Wales, UK		Gomez-Bautista & Barrett	1988	Parasitology	97: 149-159
Heligmosomoides polygyrus	Anthelmintic testing		McGill University, Montreal, Canada		Scott	1988	Parasitology	97: 453-458
Heligmosomoides polygyrus	Ecology and species interactions		McGill University, Montreal, Canada		Scott	1988	Parasitology	97: 101-114
Hymenolepis diminuta	Biochemistry, physiology & metabolism	Tribolium confusum	Queen's University, Belfast, Northern Ireland, UK		Fairweather et al	1988	Parasitology Research	74: 371-379
Hymenolepis diminuta	Biochemistry, physiology & metabolism	Unknown	University of Dusseldorf, Germany		Schmidt	1988	Parasitology Research	75: 155-161
Heligmosomoides polygyrus	Ecology and species interactions		University of Oxford, UK		Slater	1988	Proceedings of the Royal Society B	234: 239-254
Hymenolepis diminuta	Growth, development, morphometry	Unknown	University of Ibadan, Nigeria		Afedia & Ogunrinade	1988	Veterinary Parasitology	27: 277-281
Heligmosomoides polygyrus	Biochemistry, physiology & metabolism		INRA, Monnaie, France		Mallet	1989	Annales de Recherches Veterinaires	20: 107-110
Hymenolepis diminuta	Biochemistry, physiology & metabolism	Unknown	York University, Ontario, Canada		Gordon & Webb	1989	Brain Research	486: 376-380
Hymenolepis diminuta	Biochemistry, physiology & metabolism	Unknown	University of Toronto, Ontario, Canada		Thompson & Mettrick	1989	Canadian Journal of Zoology	67: 1257-1262
Hymenolepis diminuta	Growth, development, morphometry	Unknown	University of Wisconsin, Madison, WI, USA		Holy & Oaks	1989	Cell Motility and the Cytoskeleton	13: 41-56
Heligmosomoides polygyrus	Pathogenicity or virulence		University of Cambridge, UK		Smith & Lloyd	1989	Clinical Science	77: 139-144
Hymenolepis diminuta	Biochemistry, physiology & metabolism	Tribolium confusum	Adelphi University, Garden City, NY, USA		Insler	1989	Comparative Biochemistry and Physiology Part B	94: 233-236
Heligmosomoides polygyrus	Immunogenicity		University of Queensland, Australia		Monroy et al	1989	Experimental Parasitology	68: 67-73
Heligmosomoides polygyrus	Immunogenicity		University of Queensland, Australia		Monroy et al	1989	Immunology and Cell Biology	67: 115-120
Hymenolepis diminuta	Ecology and species interactions	Tribolium confusum	Australian National University, Canberra, Australia		Andrews et al	1989	International Journal for Parasitology	19: 515-518
Heligmosomoides polygyrus	Immunogenicity		University of Nottingham, UK		Crawford et al	1989	International Journal for Parasitology	19: 29-34
Heligmosomoides polygyrus	Immunogenicity		University of Queensland, Australia		Monroy et al	1989	International Journal for Parasitology	19: 71-76
Heligmosomoides polygyrus	Immunogenicity		University of Queensland, Australia		Monroy et al	1989	International Journal for Parasitology	19: 125-127
Heligmosomoides polygyrus	Immunogenicity		University of Queensland, Australia		Monroy et al	1989	International Journal for Parasitology	19: 129-131
Hymenolepis diminuta	Biochemistry, physiology & metabolism	Tenebrio molitor	Ohio State University, Columbus, OH, USA		Pappas & Leiby	1989	Journal of Cellular Biochemistry	40: 239-248
Hymenolepis diminuta	Biochemistry, physiology & metabolism	Tenebrio molitor	National University of Singapore, Singapore		Ip & Khan	1989	Journal of Helminthology	63: 338-348
Hymenolepis diminuta	Biochemistry, physiology & metabolism	Unknown	Bowling Green University, OH, USA		Fioravanti et al	1989	Journal of Parasitology	75: 653-657
Hymenolepis diminuta	Ecology and species interactions	Unknown	Wellcome Labs for Experimental Parasitology, University of Glasgow, Scotland		Holt	1989	Journal of Parasitology	75: 160-162
Hymenolepis diminuta	Anthelmintic testing	Tenebrio molitor	University of Keele, UK		Chappell et al	1989	Parasitology	98: 291-299
Hymenolepis diminuta	Immunogenicity	Tribolium confusum	University of Copenhagen, Denmark		Andreassen & Hoole	1989	Parasitology	99: 437-443
Heligmosomoides polygyrus	Immunogenicity		University of Nottingham, UK		Robinson et al	1989	Parasitology	98: 115-124
Heligmosomoides polygyrus	Immunogenicity		University of Nottingham, UK		Wahid et al	1989	Parasitology	98: 459-469
Hymenolepis diminuta	Biochemistry, physiology & metabolism	Unknown	York University, Ontario, Canada		Webb & Eklove	1989	Parasitology Research	75: 545-548
Hymenolepis diminuta	Immunogenicity	Unknown	Liverpool School of Tropical Medicine, Liverpool, UK		Allan & Craig	1989	Parasitology Research	76: 68-73
Hymenolepis diminuta	Pathogenicity or virulence	Unknown	York University, Ontario, Canada		Yonge & Webb	1989	Parasitology Research	76: 162-165
Hymenolepis diminuta	Growth, development, morphometry	Tribolium confusum	Adelphi University, Garden City, NY, USA		Pearlstein et al	1989	Proceedings of the Helminthological Society of Washington	56: 210-213
Heligmosomoides polygyrus	Anthelmintic testing		University of Nottingham, UK		Wahid et al	1989	Veterinary Parasitology	32: 325-340
Hymenolepis diminuta	Pathogenicity or virulence	Unknown	State University of Gent, Belgium		Van der Vorst et al	1990	Annales de la Société Belge de Médecine Tropicale	70: 113-120
Hymenolepis diminuta	Biochemistry, physiology & metabolism	Unknown	York University, Ontario, Canada		Samii & Webb	1990	Brain Research	513: 161-165
Hymenolepis diminuta	Biochemistry, physiology & metabolism	Unknown	York University, Ontario, Canada		Eklove & Webb	1990	Canadian Journal of Zoology	68: 2417-2423
Hymenolepis diminuta	Biochemistry, physiology & metabolism	Tenebrio molitor	National University of Singapore, Singapore		Khan & Ip	1990	Comparative Biochemistry and Physiology Part A	96: 87-89
Hymenolepis diminuta	Biochemistry, physiology & metabolism	Tribolium confusum	University of Bath, Bath, UK		Alsharif et al	1990	Comparative Biochemistry and Physiology Part B	96: 527-531
Hymenolepis diminuta	Growth, development, morphometry	Tribolium confusum	University of Winnipeg, Manitoba, Canada		Huebert et al	1990	Experimental Parasitology	70: 398-403
Hymenolepis diminuta	Pathogenicity or virulence	Unknown	Queen's University, Belfast, Northern Ireland, UK		McKay et al	1990	Experimental Parasitology	71: 9-20
Heligmosomoides polygyrus	Immunogenicity		University of Edinburgh, Scotland, UK	from J Lewis, Royal Holloway, Univ of London, in 1983	Parker & Inchley	1990	Experimental Parasitology	71: 249-258
Hymenolepis diminuta	Biochemistry, physiology & metabolism	Tribolium confusum	Australian National University, Canberra, Australia		Bennet et al	1990	International Journal for Parasitology	20: 841-848
Hymenolepis diminuta	Immunogenicity	Tribolium confusum	University of Copenhagen, Denmark		Andreassen et al	1990	International Journal for Parasitology	20: 905-911
Hymenolepis diminuta	Pathogenicity or virulence	Unknown	University of Otago, Dunedin, New Zealand		Featherston & Copeman	1990	International Journal for Parasitology	20: 401-403
Heligmosomoides polygyrus	Ecology and species interactions		University of Oxford, UK		Gregory et al	1990	Journal of Animal Ecology	59: 363-378
Hymenolepis diminuta	Biochemistry, physiology & metabolism	Tenebrio molitor	National University of Singapore, Singapore		Ip & Khan	1990	Journal of Helminthology	64: 203-211
Hymenolepis diminuta	Ecology and species interactions	Tribolium confusum	University of Copenhagen, Denmark		Andreassen et al	1990	Journal of Helminthology	64: 337-339
Heligmosomoides polygyrus	Growth, development, morphometry		University of New Brunswick, Canada		Richardson & Mackinnon	1990	Journal of Helminthology	64: 123-132
Heligmosomoides polygyrus	Immunogenicity		University of Edinburgh, Scotland, UK	from J Lewis, Royal Holloway, Univ of London, in 1983	Parker & Inchley	1990	Journal of Helminthology	64: 35-45
Hymenolepis diminuta	Anthelmintic testing	Tenebrio molitor	Indiana University, IN, USA		McCracken & Lipkowitz	1990	Journal of Parasitology	76: 853-864
Hymenolepis diminuta	Biochemistry, physiology & metabolism	Unknown	Bowling Green University, OH, USA		Fioravanti & Reisig	1990	Journal of Parasitology	76: 457-463
Hymenolepis diminuta	Biochemistry, physiology & metabolism	Unknown	Texas Tech University, Lubbock, TX, USA		Wages & Roberts	1990	Journal of Parasitology	76: 796-804
Hymenolepis diminuta	Ecology and species interactions	Tribolium confusum	University of Copenhagen, Denmark		Andreassen et al	1990	Journal of Parasitology	76: 573-575
Heligmosomoides polygyrus	Biochemistry, physiology & metabolism		University of New Brunswick, Canada		McGibbon & Mackinnon	1990	Journal of Parasitology	76: 669-675
Hymenolepis diminuta	Anthelmintic testing	Tribolium confusum	University of Aberdeen, Scotland, UK		Wastling et al	1990	Parasitology	101: 465-472
Hymenolepis diminuta	Biochemistry, physiology & metabolism	Tenebrio molitor	Ohio State University, Columbus, OH, USA		Pappas & Uglem	1990	Parasitology	101: 455-464
Hymenolepis diminuta	Biochemistry, physiology & metabolism	Tribolium confusum	University College of Wales, Aberystwyth, Wales, UK		Brophy & Barrett	1990	Parasitology	100: 137-141
Hymenolepis diminuta	Immunogenicity	Unknown	Liverpool School of Tropical Medicine, Liverpool, UK		Allan et al	1990	Parasitology	101: 473-477
Hymenolepis diminuta	Pathogenicity or virulence	Unknown	Queen's University, Belfast, Northern Ireland, UK		McKay et al	1990	Parasitology	101: 107-113
Hymenolepis diminuta	Pathogenicity or virulence	Tenebrio molitor	University of Keele, UK		Hurd et al	1990	Parasitology	100: 445-452
Heligmosomoides polygyrus	Ecology and species interactions		McGill University, Montreal, Canada		Scott	1990	Parasitology	101: 75-92
Heligmosomoides polygyrus	Immunogenicity		Liverpool School of Tropical Medicine, Liverpool, UK		Allan et al	1990	Parasitology	101: 473-477
Heligmosomoides polygyrus	Immunogenicity		University of Oxford, UK		Keymer et al	1990	Parasitology	101: 69-73
Hymenolepis diminuta	Immunogenicity	Tribolium castaneum	Polish Academy of Sciences, Warsaw, Poland		Krawczuk et al	1990	Parasitology Research	76: 707-711
Hymenolepis diminuta	Immunogenicity	Unknown	State University of Gent, Belgium		Van der Vorst et al	1990	Parasitology Research	76: 638-639
Hymenolepis diminuta	N/A	N/A	N/A	Human case report	Hamrick et al	1990	Pediatric Infectious Disease Journal	9: 216-219
Heligmosomoides polygyrus	N/A		N/A	Review	Keymer et al	1991	Acta Oecologica	12: 105-118
Hymenolepis diminuta	Biochemistry, physiology & metabolism	Unknown	York University, Ontario, Canada		Eklove & Webb	1991	Canadian Journal of Physiology and Pharmacology	69: 28-36
Hymenolepis diminuta	Biochemistry, physiology & metabolism	Unknown	York University, Ontario, Canada		Webb	1991	Canadian Journal of Physiology and Pharmacology	69: 369-377
Hymenolepis diminuta	Ecology and species interactions	N/A	N/A		Dixon & Arai	1991	Canadian Journal of Zoology	69: 1130-1132
Hymenolepis diminuta	Ecology and species interactions	Tenebrio molitor	University of Keele, UK		Hurd & Fogo	1991	Canadian Journal of Zoology	69: 2291-2294
Hymenolepis diminuta	Biochemistry, physiology & metabolism	Tribolium confusum	Adelphi University, Garden City, NY, USA		Insler & Halikias	1991	Comparative Biochemistry and Physiology Part B	98: 181-186
Hymenolepis diminuta	Biochemistry, physiology & metabolism	Unknown	York University, Ontario, Canada		Ribeiro & Webb	1991	Comparative Biochemistry and Physiology Part C	100: 483-489
Hymenolepis diminuta	Biochemistry, physiology & metabolism	Unknown	Central Drug Research Institute, Lucknow, India		Sharma et al	1991	Experimental Parasitology	72: 15-23
Hymenolepis diminuta	Biochemistry, physiology & metabolism	Tenebrio molitor	Ohio State University, Columbus, OH, USA		Pappas	1991	Experimental Parasitology	72: 362-367
Hymenolepis diminuta	Biochemistry, physiology & metabolism	Unknown	UCLA School of Medicine, CA, USA		Cornford	1991	Experimental Parasitology	73: 489-499
Hymenolepis diminuta	Pathogenicity or virulence	Unknown	Queen's University, Belfast, Northern Ireland, UK		McKay et al	1991	Experimental Parasitology	73: 15-26
Heligmosomoides polygyrus	Immunogenicity		Uniformed Services University of Health Science, MD, USA		Urban et al	1991	Experimental Parasitology	73: 500-511
Heligmosomoides polygyrus	Immunogenicity		Uniformed Services University of Health Science, MD, USA	from L Eriksen, Royal Veterinary and Agricultural Univ, Denmark	Finkelman et al	1991	International Immunology	3: 599-607
Heligmosomoides polygyrus	Immunogenicity		Uniformed Services University of Health Science, MD, USA		Snapper et al	1991	International Immunology	3: 845-852
Hymenolepis diminuta	Anthelmintic testing	Tribolium confusum	Indiana University, IN, USA		McCracken & Stillwell	1991	International Journal for Parasitology	21: 99-104
Hymenolepis diminuta	Biochemistry, physiology & metabolism	Tenebrio molitor	Ohio State University, Columbus, OH, USA		Uglem & Pappas	1991	International Journal for Parasitology	21: 517-520
Hymenolepis diminuta	Biochemistry, physiology & metabolism	Tribolium confusum	University of Winnipeg, Manitoba, Canada		Novak et al	1991	International Journal for Parasitology	21: 589-596
Hymenolepis diminuta	Growth, development, morphometry	Tribolium confusum	Wellcome Labs for Experimental Parasitology, University of Glasgow, Scotland	Started in 1963, with specimens from Rice University	Hopkins & Andreassen	1991	International Journal for Parasitology	21: 47-55
Hymenolepis diminuta	Growth, development, morphometry	Tenebrio molitor	Ohio State University, Columbus, OH, USA		Pappas & Durka	1991	International Journal for Parasitology	21: 727-729
Hymenolepis diminuta	Immunogenicity	Tenebrio molitor	Gifu University, Japan		Ito et al	1991	International Journal for Parasitology	21: 241-245
Heligmosomoides polygyrus	Immunogenicity		University of Massachusetts, MA, USA	from Merck & Co, Rahway, NJ, USA	Larrick et al	1991	International Journal for Parasitology	21: 321-328
Heligmosomoides polygyrus	Ecology and species interactions		University of Oxford, UK		Gregory	1991	Journal of Animal Ecology	60: 805-821
Hymenolepis diminuta	Anthelmintic testing	Unknown	University of Khartoum, Sudan		Galal et al	1991	Journal of Ethnopharmacology	31: 333-337
Hymenolepis diminuta	Biochemistry, physiology & metabolism	Tenebrio molitor	Ohio State University, Columbus, OH, USA		Bumbulis & Pappas	1991	Journal of Helminthology	65: 103-110
Heligmosomoides polygyrus	Immunogenicity		Uniformed Services University of Health Science, MD, USA		Snapper et al	1991	Journal of Immunology	146: 2161-2168
Heligmosomoides polygyrus	Immunogenicity		Uniformed Services University of Health Science, MD, USA		Katona et al	1991	Journal of Immunology	146: 4215-4221
Hymenolepis diminuta	Pathogenicity or virulence	Tenebrio molitor	University of Keele, UK		Hurd & Parry	1991	Journal of Invertebrate Pathology	58: 82-87
Hymenolepis diminuta	Anthelmintic testing	Tribolium confusum	University of Calgary, Alberta, Canada		Dixon & Arai	1991	Journal of Parasitology	77: 769-774
Hymenolepis diminuta	Biochemistry, physiology & metabolism	Tenebrio molitor	University of Kentucky, Lexington, KY, USA		Uglem	1991	Journal of Parasitology	77: 874-883
Hymenolepis diminuta	Growth, development, morphometry	Tribolium confusum	Texas Tech University, Lubbock, TX, USA		Cook & Roberts	1991	Journal of Parasitology	77: 21-25
Heligmosomoides polygyrus	Immunogenicity		University of Queensland, Australia		Dobson & Tang	1991	Journal of Parasitology	77: 884-889
Hymenolepis diminuta	Biochemistry, physiology & metabolism	Tenebrio molitor	Ohio State University, Columbus, OH, USA		Pappas	1991	Parasitology	102: 141-145
Hymenolepis diminuta	Biochemistry, physiology & metabolism	Unknown	Queen's University, Belfast, Northern Ireland, UK		McKay et al	1991	Parasitology	103: 275-289
Heligmosomoides polygyrus	Ecology and species interactions		McGill University, Montreal, Canada		Scott	1991	Parasitology	103: 429-438
Heligmosomoides polygyrus	Immunogenicity		University of Nottingham, UK		Behnke & Wahid	1991	Parasitology	103: 157-164
Heligmosomoides polygyrus	Immunogenicity		University of Oxford, UK		Quinnell et al	1991	Parasitology	102: 419-427
Heligmosomoides polygyrus	Immunogenicity		University of Oxford, UK		Keymer & Tarlton	1991	Parasitology	103: 121-126
Hymenolepis diminuta	Growth, development, morphometry	Unknown	University of Wisconsin, Madison, WI, USA		Holy et al	1991	Parasitology Research	77: 161-172
Heligmosomoides polygyrus	N/A		N/A	Review	Behnke et al	1991	Parasitology Today	7: 177-179
Heligmosomoides polygyrus	Immunogenicity		Uniformed Services University of Health Science, MD, USA		Urban et al	1991	Proceedings of the National Academy of Sciences of the USA	88: 5513-5517
Hymenolepis diminuta	Anthelmintic testing	Unknown	University of Khartoum, Sudan		Galal et al	1991	Veterinary and Human Toxicology	33: 537-539
Hymenolepis diminuta	Biochemistry, physiology & metabolism	Unknown	York University, Ontario, Canada		Yonge & Webb	1992	Canadian Journal of Zoology	70: 43-50
Hymenolepis diminuta	Ecology and species interactions	Tribolium confusum	University of Winnipeg, Manitoba, Canada		Evans et al	1992	Canadian Journal of Zoology	70: 2311-2314
Hymenolepis diminuta	Biochemistry, physiology & metabolism	Unknown	UCLA School of Medicine, CA, USA		Cornford	1992	Comparative Biochemistry and Physiology Part C	102: 451-454
Hymenolepis diminuta	Ecology and species interactions	Tribolium confusum	Rutgers University, NJ, USA		Sukhdeo	1992	Experimental Parasitology	74: 300-306
Heligmosomoides polygyrus	Anthelmintic testing		Universidad de Alcala, Spain		Cuadro et al	1992	Farmaco	47: 477-488
Heligmosomoides polygyrus	Immunogenicity		Cornell University, NY, USA		Bell et al	1992	Immunology	75: 520-527
Heligmosomoides polygyrus	Immunogenicity		University of Arizona, AZ, USA		Enriquez et al	1992	International Archives of Allergy and Immunology	99: 123-126
Hymenolepis diminuta	Ecology and species interactions	Tribolium confusum	Rutgers University, NJ, USA		Sukhdeo	1992	International Journal for Parasitology	22: 813-817
Hymenolepis diminuta	Immunogenicity	Tribolium confusum	Hamamatsu University, Japan		Ishih	1992	International Journal for Parasitology	22: 1033-1035
Hymenolepis diminuta	Immunogenicity	Unknown	University of Otago, Dunedin, New Zealand		Featherston et al	1992	International Journal for Parasitology	22: 961-966
Heligmosomoides polygyrus	Biochemistry, physiology & metabolism		University of Nottingham, UK		Brophy & Pritchard	1992	International Journal for Parasitology	22: 1009-1012
Heligmosomoides polygyrus	Ecology and species interactions		University of Nottingham, UK		Brailsford & Behnke	1992	International Journal for Parasitology	22: 351-359
Heligmosomoides polygyrus	Immunogenicity		University of Nottingham, UK		Behnke et al	1992	International Journal for Parasitology	22: 75-86
Heligmosomoides polygyrus	Immunogenicity		University of Nottingham, UK		Wahid & Behnke	1992	International Journal for Parasitology	22: 699-710
Heligmosomoides polygyrus	Ecology and species interactions		University of Oxford, UK		Quinnell	1992	Journal of Animal Ecology	61: 669-679
Heligmosomoides polygyrus	N/A		N/A	Field study	Gregory et al	1992	Journal of Animal Ecology	61: 749-757
Hymenolepis diminuta	Ecology and species interactions	Tribolium confusum	Hamamatsu University, Japan	obtained in 1986 from Univ of Exeter	Ishih et al	1992	Journal of Helminthology	66: 132-136
Heligmosomoides polygyrus	Ecology and species interactions		McGill University, Montreal, Canada		Minkus et al	1992	Journal of Nutrition	122: 570-579
Hymenolepis diminuta	Biochemistry, physiology & metabolism	Unknown	Bowling Green University, OH, USA		Fioravanti et al	1992	Journal of Parasitology	78: 774-778
Hymenolepis diminuta	N/A	N/A	N/A	Field study	Roberts et al	1992	Journal of Zoology	227: 109-125
Heligmosomoides polygyrus	N/A		N/A	Field study	Gregory	1992	Journal of Zoology	226: 109-121
Hymenolepis diminuta	Ecology and species interactions	Tribolium confusum	Rutgers University, NJ, USA		Sukhdeo & Kerr	1992	Parasitology	104: 331-336
Heligmosomoides polygyrus	Ecology and species interactions		McGill University, Montreal, Canada		Tanguay & Scott	1992	Parasitology	104: 519-529
Hymenolepis diminuta	Anthelmintic testing	Tribolium confusum	Indiana University, IN, USA		McCracken et al	1992	Parasitology Research	78: 108-111
Hymenolepis diminuta	Biochemistry, physiology & metabolism	Tenebrio molitor	University of Wisconsin, Madison, WI, USA		Forman & Oaks	1992	Parasitology Research	78: 66-73
Heligmosomoides polygyrus	N/A		N/A	Review	Monroy & Enriquez	1992	Parasitology Today	8: 49-54
Hymenolepis diminuta	Biochemistry, physiology & metabolism	Tribolium confusum	University College of Wales, Aberystwyth, Wales, UK		Precious & Barrett	1993	Biochemistry and Cell Biology	71: 315-323
Hymenolepis diminuta	Biochemistry, physiology & metabolism	Unknown	Unknown		Wani et al	1993	Biochemistry and Molecular Biology International	31: 365-371
Hymenolepis diminuta	Biochemistry, physiology & metabolism	Tenebrio molitor	University of Bath, Bath, UK		Kappus et al	1993	Comparative Biochemistry and Physiology Part B	104: 711-716
Hymenolepis diminuta	Biochemistry, physiology & metabolism	Tribolium confusum	Australian National University, Canberra, Australia		Bennet et al	1993	International Journal for Parasitology	23: 57-68
Hymenolepis diminuta	Biochemistry, physiology & metabolism	Tribolium confusum	University College of Wales, Aberystwyth, Wales, UK		Walker & Barrett	1993	International Journal for Parasitology	23: 281-284
Heligmosomoides polygyrus	Biochemistry, physiology & metabolism		University of Nottingham, UK		Lawrence & Pritchard	1993	International Journal for Parasitology	23: 309-314
Heligmosomoides polygyrus	Ecology and species interactions		Australian National University, Canberra, Australia		Bennet et al	1993	International Journal for Parasitology	23: 57-68
Hymenolepis diminuta	Pathogenicity or virulence	Tribolium confusum	University of Winnipeg, Manitoba, Canada		Novak et al	1993	International Journal of Biochemistry	25: 1587-1591
Hymenolepis diminuta	Immunogenicity	Unknown	Universita di Cagliari, Italy		Palmas et al	1993	Journal of Helminthology	67: 17-23
Heligmosomoides polygyrus	Anthelmintic testing		INRA, Monnaie, France		Mallet & Kerboeuf	1993	Journal of Helminthology	67: 243-247
Heligmosomoides polygyrus	Immunogenicity		Uniformed Services University of Health Science, MD, USA		Svetic et al	1993	Journal of Immunology	150: 3434-3441
Hymenolepis diminuta	Growth, development, morphometry	Unknown	University of the South, Sewanee, TN, USA	from Carolina Biological Supply Co, NC, USA	Conn	1993	Journal of Parasitology	79: 583-590
Heligmosomoides polygyrus	Biochemistry, physiology & metabolism		University of Aberdeen, Scotland, UK		Arnold et al	1993	Molecular and Biochemical Parasitology	58: 317-323
Heligmosomoides polygyrus	Immunogenicity		University of Nottingham, UK		Wahid & Behnke	1993	Parasite Immunology	15: 401-413
Heligmosomoides polygyrus	Immunogenicity		University of Nottingham, UK		Behnke et al	1993	Parasite Immunology	15: 415-421
Hymenolepis diminuta	Biochemistry, physiology & metabolism	Tenebrio molitor	Ohio State University, Columbus, OH, USA		Pappas & Durka	1993	Parasitology	106: 201-209
Hymenolepis diminuta	Biochemistry, physiology & metabolism	Tenebrio molitor	Ohio State University, Columbus, OH, USA		Pappas & Durka	1993	Parasitology	106: 317-325
Heligmosomoides polygyrus	Immunogenicity		University of Nottingham, UK		Wahid & Behnke	1993	Parasitology	107: 343-350
Hymenolepis diminuta	Anthelmintic testing	Tribolium confusum	Indiana University, IN, USA		Lipkowitz & McCracken	1993	Parasitology Research	79: 475-479
Hymenolepis diminuta	Pathogenicity or virulence	Tenebrio molitor	University of Wisconsin, Madison, WI, USA		Dwinell et al	1994	American Journal of Physiology-Gastrointestinal and Liver Physiology	267: G851-G858
Hymenolepis diminuta	Ecology and species interactions	Tribolium confusum	University of Vermont, Burlington, VT, USA	from Carolina Biological Supply Co, NC, USA	Yan et al	1994	American Naturalist	143: 830-847
Hymenolepis diminuta	Anthelmintic testing	Unknown	Central Drug Research Institute, Lucknow, India		Wani & Srivastava	1994	Biochemistry and Molecular Biology International	34: 239-250
Hymenolepis diminuta	N/A	N/A	N/A	Field study	Stefancikova et al	1994	Biologia	49: 147-152
Hymenolepis diminuta	Growth, development, morphometry	Tenebrio molitor	University of Keele, UK		Hurd & Burns	1994	Canadian Journal of Zoology	72: 618-623
Heligmosomoides polygyrus	Immunogenicity		North Dakota State University, ND, USA	from N Reed, Montana State University	Robinson et al	1994	Cellular Immunology	158: 157-166
Heligmosomoides polygyrus	Biochemistry, physiology & metabolism		University of Nottingham, UK		Brophy et al	1994	Comparative Biochemistry and Physiology B	109: 585-592
Hymenolepis diminuta	Biochemistry, physiology & metabolism	Tenebrio molitor	University of Bath, Bath, UK		Eastlake et al	1994	Comparative Biochemistry and Physiology Part B	108: 487-500
Hymenolepis diminuta	Biochemistry, physiology & metabolism	Unknown	York University, Ontario, Canada		Webb	1994	Comparative Biochemistry and Physiology Part C	109: 253-263
Hymenolepis diminuta	Biochemistry, physiology & metabolism	Tenebrio molitor	University of Wisconsin, Madison, WI, USA		Oaks & Holy	1994	Experimental Parasitology	79: 292-300
Hymenolepis diminuta	Biochemistry, physiology & metabolism	Tribolium confusum	University College of Wales, Aberystwyth, Wales, UK		Precious & Barrett	1994	Folia Parasitologica	41: 44-44
Hymenolepis diminuta	Biochemistry, physiology & metabolism	Tenebrio molitor	Ohio State University, Columbus, OH, USA		Pappas & Durka	1994	International Journal for Parasitology	24: 705-712
Hymenolepis diminuta	Immunogenicity	Tribolium confusum	Hamamatsu University, Japan		Ishih	1994	International Journal for Parasitology	24: 295-298
Heligmosomoides polygyrus	Biochemistry, physiology & metabolism		University of Nottingham, UK		Brophy et al	1994	International Journal for Parasitology	24: 1059-1061
Heligmosomoides polygyrus	Immunogenicity		University of Nottingham, UK		Lawrence & Pritchard	1994	International Journal for Parasitology	24: 487-494
Heligmosomoides polygyrus	Immunogenicity		University of Nottingham, UK		Pritchard et al	1994	International Journal for Parasitology	24: 495-500
Heligmosomoides polygyrus	Immunogenicity		Uniformed Services University of Health Science, MD, USA		Lu et al	1994	Journal of Experimental Medicine	180: 693-698
Hymenolepis diminuta	Ecology and species interactions	Unknown	Bulgarian Academy of Sciences, Sofia, Bulgaria		Mutafova & Gergova	1994	Journal of Helminthology	68: 323-325
Hymenolepis diminuta	Immunogenicity	Unknown	Liverpool School of Tropical Medicine, Liverpool, UK		Allan & Craig	1994	Journal of Helminthology	68: 97-103
Heligmosomoides polygyrus	Ecology and species interactions		Royal Holloway, University of London, UK		Abu-Madi et al	1994	Journal of Helminthology	68: 93-96
Heligmosomoides polygyrus	N/A		N/A	Field study	Brown et al	1994	Journal of Helminthology	68: 105-108
Heligmosomoides polygyrus	Ecology and species interactions		Rutgers University, NJ, USA		Bansemir & Sukhdeo	1994	Journal of Parasitology	80: 24-28
Heligmosomoides polygyrus	N/A		N/A	Field study	Brown et al	1994	Journal of Zoology	234: 623-640
Heligmosomoides polygyrus	Immunogenicity		Liverpool School of Tropical Medicine, Liverpool, UK		Pleass & Bianco	1994	Parasite Immunology	16: 619-628
Heligmosomoides polygyrus	Immunogenicity		McGill University, Montreal, Canada		Shi et al	1994	Parasite Immunology	16: 339-350
Hymenolepis diminuta	Biochemistry, physiology & metabolism	Tenebrio molitor	Berea College, KY, USA		Rosen et al	1994	Parasitology	108: 217-222
Hymenolepis diminuta	Pathogenicity or virulence	Tenebrio molitor	University of Keele, UK		Kearns et al	1994	Parasitology	108: 473-478
Heligmosomoides polygyrus	Ecology and species interactions		Centre for Tropical Veterinary Medicine, Midlothian, UK	from D Wakelin, Univ of Nottingham	Fakae et al	1994	Parasitology	108: 61-68
Heligmosomoides polygyrus	Immunogenicity		University of Nottingham, UK		Wahid et al	1994	Parasitology	108: 461-471
Hymenolepis diminuta	Biochemistry, physiology & metabolism	Tribolium confusum	Rutgers University, NJ, USA		Sukhdeo & Sukhdeo	1994	Parasitology Research	80: 374-380
Heligmosomoides polygyrus	Biochemistry, physiology & metabolism		Royal Holloway, University of London, UK		Abu-Madi et al	1994	Veterinary Parasitology	55: 235-243
Hymenolepis diminuta	Pathogenicity or virulence	Tribolium confusum	University of Vermont, Burlington, VT, USA		Yan & Stevens	1995	American Naturalist	146: 795-813
Heligmosomoides polygyrus	Ecology and species interactions		University of Western Ontario, Canada		Kavaliers & Colwell	1995	Animal Behaviour	50: 1161-1169
Hymenolepis diminuta	Anthelmintic testing	Tribolium confusum	Australian National University, Canberra, Australia		Behm et al	1995	Australian Journal of Chemistry	48: 1009-1030
Hymenolepis diminuta	Biochemistry, physiology & metabolism	Unknown	Polish Academy of Sciences, Warsaw, Poland		Ciesla et al	1995	Biochimica et Biophysica Acta	1249: 127-136
Hymenolepis diminuta	Biochemistry, physiology & metabolism	Unknown	Central Drug Research Institute, Lucknow, India		Wani et al	1995	Cell Biochemistry and Function	13: 227-230
Heligmosomoides polygyrus	Immunogenicity		North Dakota State University, ND, USA		Robinson et al	1995	Cellular Immunology	161: 188-194
Heligmosomoides polygyrus	Immunogenicity		Uniformed Services University of Health Science, MD, USA		Gause et al	1995	Immunologic Research	14: 176-188
Hymenolepis diminuta	Biochemistry, physiology & metabolism	Tribolium confusum	University College of Wales, Aberystwyth, Wales, UK		Barrett & Precious	1995	International Journal for Parasitology	25: 431-436
Hymenolepis diminuta	Ecology and species interactions	Tenebrio molitor	Ohio State University, Columbus, OH, USA		Pappas et al	1995	International Journal for Parasitology	25: 1179-1184
Heligmosomoides polygyrus	Biochemistry, physiology & metabolism		University of Nottingham, UK		Brophy et al	1995	International Journal for Parasitology	25: 641-645
Heligmosomoides polygyrus	Growth, development, morphometry		Liverpool School of Tropical Medicine, Liverpool, UK		Pleass & Bianco	1995	International Journal for Parasitology	25: 1099-1109
Heligmosomoides polygyrus	Immunogenicity		University of Queensland, Australia		Tang et al	1995	International Journal for Parasitology	25: 847-852
Heligmosomoides polygyrus	Anthelmintic testing		Royal Veterinary and Agricultural University, Denmark		Satrija et al	1995	Journal of Ethnopharmacology	48: 161-164
Hymenolepis diminuta	Anthelmintic testing	Tribolium confusum	Gifu University, Japan		Fan & Ito	1995	Journal of Helminthology	69:91-92
Heligmosomoides polygyrus	Immunogenicity		Uniformed Services University of Health Science, MD, USA		Urban et al	1995	Journal of Immunology	154: 4675-4684
Hymenolepis diminuta	Pathogenicity or virulence	Tenebrio molitor	University of Keele, UK		Webb & Hurd	1995	Journal of Insect Physiology	41: 745-751
Hymenolepis diminuta	Pathogenicity or virulence	Tenebrio molitor	University of Winnipeg, Manitoba, Canada		Blackburn et al	1995	Journal of Medical Entomology	32: 223-228
Hymenolepis diminuta	Anthelmintic testing	Tenebrio molitor	University of Wisconsin, Madison, WI, USA		Dwinell et al	1995	Journal of Parasitology	81: 979-984
Hymenolepis diminuta	Biochemistry, physiology & metabolism	Unknown	Bowling Green University, OH, USA		Walker & Fioravanti	1995	Journal of Parasitology	81: 350-353
Hymenolepis diminuta	Biochemistry, physiology & metabolism	Tenebrio molitor	Ohio State University, Columbus, OH, USA		Pappas & Morrison	1995	Journal of Parasitology	81: 652-653
Hymenolepis diminuta	Ecology and species interactions	Unknown	Saint Mary's College, Notre Dame, IN, USA		Platt & Villanueva	1995	Journal of Parasitology	81: 1024-1027
Hymenolepis diminuta	Ecology and species interactions	Tribolium confusum	University of Vermont, Burlington, VT, USA		Yan & Norman	1995	Journal of Parasitology	81: 37-42
Heligmosomoides polygyrus	Biochemistry, physiology & metabolism		University of Nottingham, UK		Brophy et al	1995	Journal of Parasitology	81: 302-303
Heligmosomoides polygyrus	Ecology and species interactions		Institute of Parasitology, Bayer AG, Leverkusen-Bayerwerk, Germany		Harder et al	1995	Journal of Parasitology	81: 733-735
Heligmosomoides polygyrus	Ecology and species interactions		Rutgers University, NJ, USA		Hernandez & Sukhdeo	1995	Journal of Parasitology	81: 865-869
Heligmosomoides polygyrus	Immunogenicity		University of Queensland, Australia		Tang et al	1995	Journal of Parasitology	81: 900-904
Heligmosomoides polygyrus	Immunogenicity		North Dakota State University, ND, USA		Robinson et al	1995	Parasite Immunology	17: 237-243
Hymenolepis diminuta	Biochemistry, physiology & metabolism	Tenebrio molitor	Ohio State University, Columbus, OH, USA		Pappas & Durka	1995	Parasitology	110: 231-239
Hymenolepis diminuta	Biochemistry, physiology & metabolism	Tribolium confusum	University of Aberdeen, Scotland		Roberts et al	1995	Parasitology	111: 591-597
Hymenolepis diminuta	Pathogenicity or virulence	Tenebrio molitor	University of Keele, UK		Webb & Hurd	1995	Parasitology	110: 565-571
Heligmosomoides polygyrus	Ecology and species interactions		University of Western Ontario, Canada	from ME Scott, McGill University	Kavaliers & Colwell	1995	Parasitology	110: 591-597
Heligmosomoides polygyrus	Growth, development, morphometry		McGill University, Montreal, Canada		Shi et al	1995	Parasitology	110: 599-609
Hymenolepis diminuta	Anthelmintic testing	Unknown	York University, Ontario, Canada		Webb	1995	Parasitology Research	81: 202-206
Hymenolepis diminuta	Biochemistry, physiology & metabolism	Unknown	York University, Ontario, Canada		Webb	1995	Parasitology Research	81: 173-174
Heligmosomoides polygyrus	Biochemistry, physiology & metabolism		INRA, Monnaie, France		Kerboeuf et al	1995	Parasitology Research	81: 302-304
Hymenolepis diminuta	Biochemistry, physiology & metabolism	Unknown	Central Drug Research Institute, Lucknow, India		Wani & Srivastava	1995	Veterinary Parasitology	58: 17-26
Hymenolepis diminuta	Biochemistry, physiology & metabolism	Unknown	Polish Academy of Sciences, Warsaw, Poland		Drabikowska	1996	Acta Biochimica Polonica	43: 733-741
Heligmosomoides polygyrus	Anthelmintic testing		Complutense Univ & Consejo Superior de Investigaciones Cientificas, Madrid, Spain		Ochoa et al	1996	Arzneimittel-Forschung – Drug Research	46: 643-648
Hymenolepis diminuta	Ecology and species interactions	Tribolium confusum	University of Calgary, Alberta, Canada		Robb & Reid	1996	Canadian Journal of Zoology	74: 1268-1274
Hymenolepis diminuta	Biochemistry, physiology & metabolism	Unknown	York University, Ontario, Canada		Samii & Webb	1996	Comparative Biochemistry and Physiology Part C	113: 409-420
Heligmosomoides polygyrus	Immunogenicity		Uniformed Services University of Health Science, MD, USA		Gause et al	1996	Experimental Parasitology	84: 264-273
Heligmosomoides polygyrus	Immunogenicity		University of Queensland, Australia		Zhong & Dobson	1996	Experimental Parasitology	82: 122-131
Hymenolepis diminuta	N/A	N/A	N/A	Field study	Hanzelova & Rysavy	1996	Helminthologia	33: 213-222
Hymenolepis diminuta	Pathogenicity or virulence	Tenebrio molitor	University of Winnipeg, Manitoba, Canada		Schoen et al	1996	International Journal for Parasitology	26: 713-722
Heligmosomoides polygyrus	Biochemistry, physiology & metabolism		Liverpool School of Tropical Medicine, Liverpool, UK		Pleass & Bianco	1996	International Journal for Parasitology	26: 353-361
Heligmosomoides polygyrus	Ecology and species interactions		Rutgers University, NJ, USA		Sukhdeo & Bansemir	1996	International Journal for Parasitology	26: 483-498
Heligmosomoides polygyrus	Immunogenicity		University of Nottingham, UK		Fallon et al	1996	International Journal for Parasitology	26: 557-560
Hymenolepis diminuta	Anthelmintic testing	Tribolium confusum	University of Copenhagen, Denmark		Bogh et al	1996	Journal of Ethnopharmacology	50: 35-42
Heligmosomoides polygyrus	Anthelmintic testing		Royal Veterinary and Agricultural University, Denmark		Bogh et al	1996	Journal of Ethnopharmacology	50: 35-42
Hymenolepis diminuta	Anthelmintic testing	Tribolium confusum	Gifu University, Japan		Ghosh et al	1996	Journal of Helminthology	70: 171-172
Heligmosomoides polygyrus	Immunogenicity		University of Nottingham, UK		Wahid & Behnke	1996	Journal of Helminthology	70: 159-168
Heligmosomoides polygyrus	Immunogenicity		Uniformed Services University of Health Science, MD, USA		Lu et al	1996	Journal of Immunology	156: 3327-3333
Hymenolepis diminuta	Ecology and species interactions	Tenebrio molitor	Pharmacia & Upjohn Inc, MI, USA	from Carolina Biological Supply Co, NC, USA	Johnson & Conder	1996	Journal of Parasitology	82: 492-495
Hymenolepis diminuta	Pathogenicity or virulence	Tribolium castaneum	University of Wisconsin, Madison, WI, USA	from Carolina Biological Supply Co, NC, USA	Yan & Phillips	1996	Journal of Parasitology	82: 1037-1039
Heligmosomoides polygyrus	Biochemistry, physiology & metabolism		Museum National d'Histoire Naturelle, Paris, France	from Dr Kerboeuf, INRA	Mansir & Justine	1996	Molecular Reproduction and Development	45: 332-341
Heligmosomoides polygyrus	N/A		N/A	Field study	N'Zobadilla et al	1996	Parasite	3: 237-246
Heligmosomoides polygyrus	Immunogenicity		North Dakota State University, ND, USA		Robinson & Gustad	1996	Parasite Immunology	18: 87-93
Heligmosomoides polygyrus	Immunogenicity		North Dakota State University, ND, USA		Mason et al	1996	Parasite Immunology	18: 449-456
Hymenolepis diminuta	Biochemistry, physiology & metabolism	Unknown	Russian Academy of Sciences, Moscow, Russia		Gustafsson et al	1996	Parasitology	113: 559-565
Hymenolepis diminuta	Pathogenicity or virulence	Tenebrio molitor	University of Keele, UK		Webb & Hurd	1996	Parasitology	112: 429-436
Heligmosomoides polygyrus	Ecology and species interactions		Rutgers University, NJ, USA		Bansemir & Sukhdeo	1996	Parasitology	113: 311-316
Hymenolepis diminuta	Biochemistry, physiology & metabolism	Unknown	Polish Academy of Sciences, Warsaw, Poland		Moczon	1996	Parasitology Research	82: 67-71
Heligmosomoides polygyrus	Immunogenicity		Liverpool School of Tropical Medicine, Liverpool, UK		Pleass & Bianco	1996	Parasitology Research	82: 445-453
Heligmosomoides polygyrus	Anthelmintic testing		Institute of Parasitology, Bayer AG, Leverkusen-Bayerwerk, Germany		Martin et al	1996	Pesticide Science	48: 343-349
Hymenolepis diminuta	Immunogenicity	Unknown	University of Nottingham, UK		Johnson et al	1996	Research in Veterinary Science	60: 7-12
Heligmosomoides polygyrus	Ecology and species interactions		University of Nottingham, UK		Johnson et al	1996	Research in Veterinary Science	60: 7-12
Heligmosomoides polygyrus	Anthelmintic testing		INRA, Monnaie, France		Beugnet et al	1996	Veterinary Parasitology	63: 83-94
Hymenolepis diminuta	Pathogenicity or virulence	Tenebrio molitor	University of Wisconsin, Madison, WI, USA		Dwinell et al	1997	American Journal of Physiology-Gastrointestinal and Liver Physiology	273: G480-G485
Hymenolepis diminuta	Biochemistry, physiology & metabolism	Unknown	Central Drug Research Institute, Lucknow, India		Wani & Srivastava	1997	Archives of Physiology and Biochemistry	105: 618-621
Hymenolepis diminuta	N/A	N/A	N/A	Field study	Smales	1997	Australian Journal of Zoology	45: 505-521
Heligmosomoides polygyrus	Pathogenicity or virulence		University of Western Ontario, Canada		Kavaliers et al	1997	Brain Research	766: 11-18
Hymenolepis diminuta	Biochemistry, physiology & metabolism	Unknown	York University, Ontario, Canada		Abdel-Razek & Webb	1997	Canadian Journal of Zoology	75: 1605-1617
Hymenolepis diminuta	Pathogenicity or virulence	Tribolium confusum	University of Vermont, Burlington, VT, USA		Yan	1997	Canadian Journal of Zoology	75: 271-279
Hymenolepis diminuta	Biochemistry, physiology & metabolism	Unknown	York University, Ontario, Canada		Xue & Webb	1997	Comparative Biochemistry and Physiology Part A	118: 1173-1181
Hymenolepis diminuta	Biochemistry, physiology & metabolism	Unknown	York University, Ontario, Canada		Webb	1997	Comparative Biochemistry and Physiology Part C	118: 19-26
Hymenolepis diminuta	Ecology and species interactions	Tribolium confusum	University of Vermont, Burlington, VT, USA		Stevens et al	1997	Evolution	51: 2032-2039
Hymenolepis diminuta	Biochemistry, physiology & metabolism	Unknown	Bowling Green University, OH, USA		Walker et al	1997	Experimental Parasitology	85: 158-167
Hymenolepis diminuta	Immunogenicity	Tribolium confusum	Universita di Cagliari, Italy		Palmas et al	1997	International Journal for Parasitology	27: 855-859
Heligmosomoides polygyrus	Anthelmintic testing		McGill University, Montreal, Canada		Njoroge et al	1997	International Journal for Parasitology	27: 439-442
Heligmosomoides polygyrus	Ecology and species interactions		McGill University, Montreal, Canada	from M Sukhdeo, Rutgers University	Chehresa et al	1997	International Journal for Parasitology	27: 541-551
Heligmosomoides polygyrus	Immunogenicity		Centre for Tropical Veterinary Medicine, Midlothian, UK		Fakae et al	1997	International Journal for Parasitology	27: 1107-1114
Heligmosomoides polygyrus	Immunogenicity		North Dakota State University, ND, USA		Robinson et al	1997	International Journal for Parasitology	27: 865-872
Heligmosomoides polygyrus	Immunogenicity		University of Queensland, Australia		Su & Dobson	1997	International Journal for Parasitology	27: 595-600
Heligmosomoides polygyrus	Immunogenicity		University of Queensland, Australia		Su & Dobson	1997	International Journal for Parasitology	27: 653-663
Hymenolepis diminuta	Biochemistry, physiology & metabolism	Tenebrio molitor	Ohio State University, Columbus, OH, USA		Pappas & Wardrop	1997	Journal of Helminthology	71: 57-59
Hymenolepis diminuta	N/A	N/A	N/A	Field study	Mafiana et al	1997	Journal of Helminthology	71: 217-220
Heligmosomoides polygyrus	Immunogenicity		Uniformed Services University of Health Science, MD, USA		Gause et al	1997	Journal of Immunology	158: 4082-4087
Heligmosomoides polygyrus	Immunogenicity		Uniformed Services University of Health Science, MD, USA		Greenwald et al	1997	Journal of Immunology	158: 4088-4096
Hymenolepis diminuta	Pathogenicity or virulence	Tenebrio molitor	University of Keele, UK		Webb et al	1997	Journal of Insect Physiology	43: 337-343
Hymenolepis diminuta	Biochemistry, physiology & metabolism	Tenebrio molitor	University of Wisconsin, Madison, WI, USA		Hildreth et al	1997	Journal of Parasitology	83: 555-558
Heligmosomoides polygyrus	Immunogenicity		McGill University, Montreal, Canada		Shi et al	1997	Parasite Immunology	19: 363-373
Heligmosomoides polygyrus	Immunogenicity		North Dakota State University, ND, USA		Robinson et al	1997	Parasite Immunology	19: 469-474
Hymenolepis diminuta	Biochemistry, physiology & metabolism	Tenebrio molitor	University of Keele, UK		Taylor & Hoole	1997	Parasitology	115: 297-302
Hymenolepis diminuta	Biochemistry, physiology & metabolism	Tenebrio molitor	University of Keele, UK		Taylor et al	1997	Parasitology	115: 667-671
Hymenolepis diminuta	Ecology and species interactions	Tribolium confusum	Gifu University, Japan		Okamoto et al	1997	Parasitology	115: 661-666
Hymenolepis diminuta	Pathogenicity or virulence	Tenebrio molitor	Ohio State University, Columbus, OH, USA		Blankespoor et al	1997	Parasitology	115: 105-110
Hymenolepis diminuta	Pathogenicity or virulence	Tenebrio molitor	University of Keele, UK		Major et al	1997	Parasitology	114: 175-179
Heligmosomoides polygyrus	Ecology and species interactions		University of Nottingham, UK		Morgan et al	1997	Parasitology	115: 303-310
Heligmosomoides polygyrus	Immunogenicity		North Dakota State University, ND, USA		Robinson et al	1997	Parasitology	114: 79-84
Heligmosomoides polygyrus	Immunogenicity		North Dakota State University, ND, USA		Robinson & Gustad	1997	Parasitology	115: 531-536
Hymenolepis diminuta	Growth, development, morphometry	Unknown	Polish Academy of Sciences, Warsaw, Poland		Stradowski	1998	Acta Parasitologica	43: 30-35
Heligmosomoides polygyrus	Pathogenicity or virulence		University of Western Ontario, Canada		Kavaliers et al	1998	Behavioral Neuroscience	112: 1001-1011
Heligmosomoides polygyrus	Biochemistry, physiology & metabolism		University of Nottingham, UK		Pennock et al	1998	Biochemical Journal	335: 495-498
Hymenolepis diminuta	Ecology and species interactions	Tribolium confusum	University of Alberta, Canada		Shostak & Smyth	1998	Canadian Journal of Zoology	76: 1472-1479
Hymenolepis diminuta	Biochemistry, physiology & metabolism	Unknown	York University, Ontario, Canada		Webb & Xue	1998	Comparative Biochemistry and Physiology Part A	119: 553-562
Hymenolepis diminuta	Pathogenicity or virulence	Unknown	York University, Ontario, Canada		Webb & Xue	1998	Comparative Biochemistry and Physiology Part A	120: 705-711
Hymenolepis diminuta	Pathogenicity or virulence	Tribolium confusum	University of Vermont, Burlington, VT, USA		Yan et al	1998	Ecology	79: 1093-1103
Hymenolepis diminuta	Pathogenicity or virulence	Tenebrio molitor	University of Wisconsin, Madison, WI, USA		Dwinell et al	1998	Experimental Parasitology	89: 92-102
Hymenolepis diminuta	Growth, development, morphometry	Unknown	Polish Academy of Sciences, Warsaw, Poland		Stradowski	1998	Helminthologia	35: 227-229
Hymenolepis diminuta	N/A	N/A	N/A	Human case report	Tena et al	1998	Journal of Clinical Microbiology	36: 2375-2376
Hymenolepis diminuta	Growth, development, morphometry	Tenebrio molitor	Ohio State University, Columbus, OH, USA		Pappas	1998	Journal of Helminthology	72: 55-57
Heligmosomoides polygyrus	N/A		N/A	Field study	Abu-Madi et al	1998	Journal of Helminthology	72: 93-100
Heligmosomoides polygyrus	Immunogenicity		Massachusetts General Hospital, MIT & Harvard Medical School, MA, USA	from ME Scott, McGill University	Shi et al	1998	Journal of Immunology	160: 2449-2455
Hymenolepis diminuta	Pathogenicity or virulence	Tribolium confusum	Saltama Medical School, Japan		Nishina et al	1998	Journal of Invertebrate Pathology	72: 93-95
Heligmosomoides polygyrus	Immunogenicity		McGill University, Montreal, Canada		Shi et al	1998	Journal of Nutrition	128: 20-27
Hymenolepis diminuta	Ecology and species interactions	Tribolium confusum	University of Winnipeg, Manitoba, Canada		Evans et al	1998	Journal of Parasitology	84: 1098-1101
Hymenolepis diminuta	Pathogenicity or virulence	Tenebrio molitor	University of Wisconsin, Madison, WI, USA		Dwinell et al	1998	Journal of Parasitology	84: 673-680
Hymenolepis diminuta	N/A	N/A	N/A	Human case report	Machado & Costa-Cruz	1998	Memorias do Instituto Oswaldo Cruz	93: 161-164
Heligmosomoides polygyrus	Growth, development, morphometry		Museum National d'Histoire Naturelle, Paris, France		Mansir & Justine	1998	Molecular Reproduction and Development	49: 150-167
Heligmosomoides polygyrus	Immunogenicity		University of Nottingham, UK		Telford et al	1998	Parasite Immunology	20: 601-611
Hymenolepis diminuta	N/A	N/A	N/A	Review	Hurd	1998	Parasitology	116: S13-S21
Hymenolepis diminuta	Pathogenicity or virulence	Tenebrio molitor	University of Keele, UK		Carver & Hurd	1998	Parasitology	116: 191-196
Heligmosomoides polygyrus	Ecology and species interactions		McGill University, Montreal, Canada		Boulay et al	1998	Parasitology	116: 449-462
Hymenolepis diminuta	Biochemistry, physiology & metabolism	Unknown	Bowling Green University, OH, USA		Fioravanti et al	1998	Parasitology Research	84: 777-782
Heligmosomoides polygyrus	Anthelmintic testing		University of Nigeria, Nigeria	from JM Behnke, Univ of Nottingham	Njoku & Asuzu	1998	Phytomedicine	5: 485-488
Heligmosomoides polygyrus	Pathogenicity or virulence		University of Nottingham, UK		Barnard et al	1998	Proceedings of the Royal Society B	265: 693-701
Heligmosomoides polygyrus	Pathogenicity or virulence		University of Western Ontario, Canada		Kavaliers et al	1998	Proceedings of the Royal Society B	265: 1111-1118
Hymenolepis diminuta	N/A	N/A	N/A	Review	Andreassen et al	1999	Advances in Parasitology	42: 223-275
Heligmosomoides polygyrus	Immunogenicity		McGill University, Montreal, Canada		Koski et al	1999	Biochemical and Biophysical Research Communications	264: 796-801
Hymenolepis diminuta	Biochemistry, physiology & metabolism	Unknown	York University, Ontario, Canada		Osloobi & Webb	1999	Canadian Journal of Zoology	77: 1265-1277
Hymenolepis diminuta	Pathogenicity or virulence	Tribolium confusum	University of Otago, Dunedin, New Zealand		Willis & Poulin	1999	Canadian Journal of Zoology	77: 1001-1005
Hymenolepis diminuta	Anthelmintic testing	Tenebrio molitor	University of Wisconsin, Madison, WI, USA		Starke & Oaks	1999	Experimental Parasitology	92: 171-181
Hymenolepis diminuta	Biochemistry, physiology & metabolism	Unknown	Bowling Green University, OH, USA		Mercer et al	1999	Experimental Parasitology	91: 52-58
Hymenolepis diminuta	Biochemistry, physiology & metabolism	Tenebrio molitor	Ohio State University, Columbus, OH, USA		Pappas et al	1999	Experimental Parasitology	91: 315-326
Heligmosomoides polygyrus	N/A		N/A	Field study	Asakawa et al	1999	Helminthologia	36: 287-289
Heligmosomoides polygyrus	Biochemistry, physiology & metabolism		De Montfort University, Leicester, UK	from Univ of Nottingham ????	Adcock et al	1999	International Journal for Parasitology	29: 543-548
Hymenolepis diminuta	Ecology and species interactions	Tenebrio molitor	Ohio State University, Columbus, OH, USA		Pappas et al	1999	Journal of Helminthology	73: 85-86
Heligmosomoides polygyrus	Anthelmintic testing		Complutense Univ & Consejo Superior de Investigaciones Cientificas, Madrid, Spain		Ochoa et al	1999	Journal of Helminthology	73: 333-336
Heligmosomoides polygyrus	N/A		N/A	Field study	Behnke et al	1999	Journal of Helminthology	73: 31-44
Heligmosomoides polygyrus	Immunogenicity		Uniformed Services University of Health Science, MD, USA		Greenwald et al	1999	Journal of Immunology	162: 4133-4139
Hymenolepis diminuta	Pathogenicity or virulence	Tenebrio molitor	University of Keele, UK		Carver et al	1999	Journal of Insect Physiology	45: 565-569
Hymenolepis diminuta	Ecology and species interactions	Tenebrio molitor	Ohio State University, Columbus, OH, USA		Pappas & Barley	1999	Journal of Parasitology	85: 384-385
Heligmosomoides polygyrus	Ecology and species interactions		McGill University, Montreal, Canada		Scott et al	1999	Journal of Parasitology	85: 761-765
Hymenolepis diminuta	Growth, development, morphometry	Tenebrio molitor	Quinnipiac College, CT, USA		Deines et al	1999	Journal of the Helminthological Society of Washington	66: 202-205
Hymenolepis diminuta	Immunogenicity	Tribolium confusum	University of Aberdeen, Scotland, UK		McLauchlan et al	1999	Parasite Immunology	21: 151-161
Heligmosomoides polygyrus	Immunogenicity		Cornell University, NY, USA		Negrao-Correa et al	1999	Parasite Immunology	21: 287-297
Heligmosomoides polygyrus	Immunogenicity		University of Nottingham, UK		Ben-Smith et al	1999	Parasite Immunology	21: 383-395
Heligmosomoides polygyrus	N/A		N/A	Field study	Muller-Graf et al	1999	Parasitology	118: 425-432
Hymenolepis diminuta	Pathogenicity or virulence	Tenebrio molitor	University of Keele, UK		Webb & Hurd	1999	Proceedings of the Royal Society B	266: 1537-1541
Heligmosomoides polygyrus	Immunogenicity		Centre for Tropical Veterinary Medicine, Midlothian, UK		Fakae et al	1999	Veterinary Parasitology	85: 13-23
Heligmosomoides polygyrus	Immunogenicity		University of Nottingham, UK		Behnke et al	2000	Acta Parasitologica	45: 1-13
Heligmosomoides polygyrus	Immunogenicity		University of Warsaw, Poland		Doligalska & Mijal	2000	Acta Parasitologica	45: 115-120
Hymenolepis diminuta	Pathogenicity or virulence	Tenebrio molitor	Ohio State University, Columbus, OH, USA		Worden et al	2000	Animal Behaviour	59: 543-550
Hymenolepis diminuta	Pathogenicity or virulence	Tribolium confusum	University of Otago, Dunedin, New Zealand		Willis & Poulin	2000	Folia Parasitologica	47: 6-10
Heligmosomoides polygyrus	Pathogenicity or virulence		UC Riverside, CA, USA		Kristan & Hammond	2000	Journal of Experimental Biology	203: 3495-3504
Hymenolepis diminuta	Growth, development, morphometry	Tenebrio molitor	Ohio State University, Columbus, OH, USA		Pappas	2000	Journal of Helminthology	74: 259-265
Heligmosomoides polygyrus	Ecology and species interactions		Royal Holloway, University of London, UK		Abu-Madi et al	2000	Journal of Helminthology	74: 195-201
Heligmosomoides polygyrus	Immunogenicity		Centre for Tropical Veterinary Medicine, Midlothian, UK		Fakae et al	2000	Journal of Helminthology	74: 225-231
Heligmosomoides polygyrus	N/A		N/A	Field study	Abu-Madi et al	2000	Journal of Helminthology	74: 7-15
Heligmosomoides polygyrus	Anthelmintic testing		Complutense Univ & Consejo Superior de Investigaciones Cientificas, Madrid, Spain		Alonso-Villalobos et al	2000	Journal of Veterinary Medicine Series B	47: 1-8
Heligmosomoides polygyrus	Immunogenicity		Massachusetts General Hospital, MIT & Harvard Medical School, MA, USA		Fox et al	2000	Nature Medicine	6: 536-542
Hymenolepis diminuta	Immunogenicity	Tribolium confusum	Hamamatsu University, Japan		Ishih & Uchikawa	2000	Parasite Immunology	22: 561-566
Hymenolepis diminuta	Biochemistry, physiology & metabolism	Unknown	Russian Academy of Sciences, Moscow, Russia		Terenina et al	2000	Parasitology	120: 91-95
Hymenolepis diminuta	Pathogenicity or virulence	Tenebrio molitor	University of Keele, UK		Webster et al	2000	Parasitology	120: 313-318
Heligmosomoides polygyrus	Anthelmintic testing		Institute of Parasitology, Bayer AG, Leverkusen-Bayerwerk, Germany		Nicolay et al	2000	Parasitology Research	86: 982-992
Heligmosomoides polygyrus	Immunogenicity		McGill University, Montreal, Canada		Ing et al	2000	Proceedings of the National Academy of Sciences of the USA	97: 7078-7083
Hymenolepis diminuta	N/A	N/A	N/A	Field study	Rodriguez et al	2000	Revista de Biologia Tropical	48: 121-123
Heligmosomoides polygyrus	Immunogenicity		University of Warsaw, Poland		Doligalska et al	2001	Acta Parasitologica	46: 138-147
Heligmosomoides polygyrus	Pathogenicity or virulence		UC Riverside, CA, USA		Kristan & Hammond	2001	American Journal of Physiology	281: R502-R510
Heligmosomoides polygyrus	Pathogenicity or virulence		McGill University, Montreal, Canada		Ehman & Scott	2001	Animal Behaviour	62: 781-789
Hymenolepis diminuta	N/A	N/A	N/A	Field study	Pham et al	2001	Comparative Parasitology	68: 261-264
Hymenolepis diminuta	Pathogenicity or virulence	Tenebrio molitor	University of Wisconsin, Madison, WI, USA		Dwinell et al	2001	Digestive Diseases and Sciences	46: 1980-1984
Hymenolepis diminuta	Pathogenicity or virulence	Unknown	McMaster university, Hamilton, Ontario, Canada		Reardon et al	2001	Infection and Immunity	69: 4417-4423
Hymenolepis diminuta	Biochemistry, physiology & metabolism	Tribolium confusum	University College of Wales, Aberystwyth, Wales, UK		Saghir et al	2001	International Journal for Parasitology	31: 653-660
Hymenolepis diminuta	Anthelmintic testing	Tribolium confusum	University of Copenhagen, Denmark		Molgaard et al	2001	Journal of Ethnopharmacology	74: 257-264
Hymenolepis diminuta	N/A	N/A	N/A	Field study	Abu-Madi et al	2001	Journal of Helminthology	75: 313-320
Heligmosomoides polygyrus	Immunogenicity		Uniformed Services University of Health Science, MD, USA		Shea-Donohue et al	2001	Journal of Immunology	167: 2234-2239
Hymenolepis diminuta	Growth, development, morphometry	Tenebrio molitor	University of Wisconsin, Madison, WI, USA		Dwinell et al	2001	Journal of Parasitology	87: 721-724
Hymenolepis diminuta	Immunogenicity	Tenebrio molitor	University of Wisconsin, Madison, WI, USA		Starke & Oaks	2001	Journal of Parasitology	87: 1222-1225
Hymenolepis diminuta	Pathogenicity or virulence	Tenebrio molitor	University of Wisconsin, Madison, WI, USA		Wise et al	2001	Journal of Parasitology	87: 1255-1259
Hymenolepis diminuta	Pathogenicity or virulence	Tenebrio molitor	University of Wisconsin, Madison, WI, USA		Zimmerman et al	2001	Journal of Parasitology	87: 1260-1263
Hymenolepis diminuta	Ecology and species interactions	Unknown	University of Michigan, MI, USA		von Nickisch-Rosenegk et al	2001	Molecular Biology and Evolution	18: 721-730
Heligmosomoides polygyrus	N/A		N/A	Review	Behnke et al	2001	Parasitology	122: S39-S49
Heligmosomoides polygyrus	Anthelmintic testing		Institute of Parasitology, Bayer AG, Leverkusen-Bayerwerk, Germany		Harder et al	2001	Parasitology Research	87: 924-928
Hymenolepis diminuta	Pathogenicity or virulence	Tenebrio molitor	University of Keele, UK		Hurd et al	2001	Proceedings of the Royal Society B	268: 1749-1753
Hymenolepis diminuta	Biochemistry, physiology & metabolism	Unknown	Polish Academy of Sciences, Warsaw, Poland		Pawelczak et al	2002	Acta Biochimica Polonica	49: 407-420
Hymenolepis diminuta	Biochemistry, physiology & metabolism	Tribolium confusum	University of Karlsruhe, Germany		Sures et al	2002	Ecotoxicology	11: 365-368
Heligmosomoides polygyrus	Pathogenicity or virulence		UC Riverside, CA, USA		Kristan	2002	Journal of Experimental Biology	205: 3955-3965
Heligmosomoides polygyrus	Pathogenicity or virulence		UC Riverside, CA, USA		Kristan	2002	Journal of Experimental Biology	205: 3967-3977
Heligmosomoides polygyrus	Immunogenicity		Chiba University, Japan		Shibata et al	2002	Journal of Immunology	169: 2134-2140
Heligmosomoides polygyrus	Immunogenicity		Uniformed Services University of Health Science, MD, USA		Ekkens et al	2002	Journal of Immunology	168: 6344-6351
Hymenolepis diminuta	Biochemistry, physiology & metabolism	Tenebrio molitor	University of Wisconsin, Madison, WI, USA		Kroening et al	2002	Journal of Parasitology	88: 227-231
Heligmosomoides polygyrus	Biochemistry, physiology & metabolism		University of Nottingham, UK		Ben-Smith et al	2002	Parasite Immunology	24: 119-129
Heligmosomoides polygyrus	Immunogenicity		North Dakota State University, ND, USA		Hoselton et al	2002	Parasite Immunology	24: 429-435
Heligmosomoides polygyrus	Growth, development, morphometry		McGill University, Montreal, Canada		Sun et al	2002	Parasitology	124: 447-455
Heligmosomoides polygyrus	Immunogenicity		University of Nottingham, UK		Kamal et al	2002	Parasitology	125: 275-281
Heligmosomoides polygyrus	Pathogenicity or virulence		McGill University, Montreal, Canada		Ehman & Scott	2002	Parasitology	125: 461-466
Heligmosomoides polygyrus	Biochemistry, physiology & metabolism		Complutense Univ & Consejo Superior de Investigaciones Cientificas, Madrid, Spain		Martinez-Grueiro	2002	Parasitology Research	88: 946-949
Heligmosomoides polygyrus	Anthelmintic testing		Institute of Parasitology, Bayer AG, Leverkusen-Bayerwerk, Germany		Jeschke et al	2002	Pest Management Science	58: 1205-1215
Heligmosomoides polygyrus	Biochemistry, physiology & metabolism		Cornell University, NY, USA		Kriksunov et al	2003	Acta Crystallographica Section D	59: 1262-1264
Heligmosomoides polygyrus	Pathogenicity or virulence		University of Western Ontario, Canada		Kavaliers et al	2003	Animal Behaviour	65: 59-68
Heligmosomoides polygyrus	Ecology and species interactions		McGill University, Montreal, Canada		Heitman et al	2003	Canadian Journal of Zoology	81: 1767-1773
Hymenolepis diminuta	Growth, development, morphometry	Unknown	University of Queensland, Brisbane, Australia		Hartenstein & Jones	2003	Cell and Tissue Research	311: 427-435
Hymenolepis diminuta	Anthelmintic testing	Tribolium confusum	Australian National University, Canberra, Australia		Walker et al	2003	Dalton Transactions	15: 2992-3001
Heligmosomoides polygyrus	Pathogenicity or virulence		UC Riverside, CA, USA		Kristan & Hammond	2003	Functional Ecology	17: 464-471
Hymenolepis diminuta	Ecology and species interactions	Tribolium castaneum	State University of New York, Stony Brook, NY, USA	from Carolina Biological Supply Co, NC, USA	Zhong et al	2003	Genetics	165: 1307-1315
Hymenolepis diminuta	N/A	N/A	N/A	Human case report	Marangi et al	2003	Journal of Clinical Microbiology	41: 3994-3995
Heligmosomoides polygyrus	Immunogenicity		University of Nottingham, UK		Ben-Smith et al	2003	Journal of Helminthology	77: 133-146
Heligmosomoides polygyrus	Immunogenicity		Uniformed Services University of Health Science, MD, USA		Ekkens et al	2003	Journal of Immunology	170: 384-393
Heligmosomoides polygyrus	Immunogenicity		Uniformed Services University of Health Science, MD, USA		Zhao et al	2003	Journal of Immunology	171: 948-954
Hymenolepis diminuta	Pathogenicity or virulence	Tenebrio molitor	University of Keele, UK		Cole et al	2003	Journal of Insect Physiology	49: 583-590
Hymenolepis diminuta	N/A	N/A	N/A	Field study	Michaud et al	2003	Journal of Medical Primatology	32: 341-345
Hymenolepis diminuta	Biochemistry, physiology & metabolism	Tenebrio molitor	University of Wisconsin, Madison, WI, USA		Kroening et al	2003	Journal of Parasitology	89: 1136-1141
Hymenolepis diminuta	Immunogenicity	Unknown	McMaster university, Hamilton, Ontario, Canada		McKay & Khan	2003	Journal of Parasitology	89: 188-189
Hymenolepis diminuta	Pathogenicity or virulence	Tribolium castaneum	State University of New York, Stony Brook, NY, USA	from Carolina Biological Supply Co, NC, USA	Pai & Yan	2003	Journal of Parasitology	89: 516-521
Hymenolepis diminuta	N/A	N/A	N/A	Field study	Ito & Itagaki	2003	Journal of Veterinary Medical Science	65: 1151-1153
Heligmosomoides polygyrus	Immunogenicity		University of Nottingham, UK		Iraqi et al	2003	Mammalian Genome	14: 184-191
Heligmosomoides polygyrus	Immunogenicity		University of Nottingham, UK		Behnke et al	2003	Parasite Immunology	25: 333-340
Heligmosomoides polygyrus	Immunogenicity		University of Nottingham, UK		Menge et al	2003	Parasite Immunology	25: 341-349
Hymenolepis diminuta	N/A	N/A	N/A	Field study	Sures et al	2003	Parasitology	127: 483-487
Hymenolepis diminuta	Biochemistry, physiology & metabolism	Unknown	Russian Academy of Sciences, Moscow, Russia		Gustafsson et al	2003	Parasitology Research	90: 148-152
Hymenolepis diminuta	Growth, development, morphometry	Tribolium confusum	Hamamatsu University, Japan		Ishih et al	2003	Parasitology Research	89: 297-301
Heligmosomoides polygyrus	Anthelmintic testing		Complutense Univ & Consejo Superior de Investigaciones Cientificas, Madrid, Spain		Fonseca-Salamanca et al	2003	Parasitology Research	91: 321-324
Hymenolepis diminuta	Pathogenicity or virulence	Tenebrio molitor	University of Keele, UK		Hurd & Ardin	2003	Proceedings of the Royal Society B	270: S172-S174
Heligmosomoides polygyrus	Anthelmintic testing		National Veterinary Inst & Swedish University of Agricultural Sciences, Sweden		Githiori et al	2003	Veterinary Parasitology	116: 23-34
Heligmosomoides polygyrus	Anthelmintic testing		National Veterinary Inst & Swedish University of Agricultural Sciences, Sweden		Githiori et al	2003	Veterinary Parasitology	118: 215-226
Heligmosomoides polygyrus	N/A		N/A	Field study	Ferrari et al	2004	Ecology Letters	7: 88-94
Heligmosomoides polygyrus	N/A		N/A	Field study	Tersago et al	2004	Environmental Pollution	132: 385-394
Heligmosomoides polygyrus	Immunogenicity		University of Iowa, USA		Elliott et al	2004	European Journal of Immunology	34: 2690-2698
Hymenolepis diminuta	Growth, development, morphometry	Unknown	Polish Academy of Sciences, Warsaw, Poland		Stradowski	2004	Helminthologia	41: 9-14
Heligmosomoides polygyrus	Pathogenicity or virulence		UC Riverside, CA, USA		Kristan	2004	Journal of Animal Ecology	73: 227-238
Heligmosomoides polygyrus	Pathogenicity or virulence		UC Riverside, CA, USA		Kristan & Hammond	2004	Journal of Experimental Biology	207: 2351-2360
Heligmosomoides polygyrus	Immunogenicity		Warsaw Agricultural University, Poland	from University of Warsaw	Cywinska et al	2004	Journal of Helminthology	78: 17-24
Heligmosomoides polygyrus	Immunogenicity		USDA Beltsville, MD, USA		Morimoto et al	2004	Journal of Immunology	172: 2424-2430
Heligmosomoides polygyrus	Pathogenicity or virulence		USDA Beltsville, MD, USA		Madden et al	2004	Journal of Immunology	172: 5616-5621
Hymenolepis diminuta	Pathogenicity or virulence	Tenebrio molitor	University of Keele, UK		Warr et al	2004	Journal of Insect Physiology	50: 1037-1043
Hymenolepis diminuta	Anthelmintic testing	Tribolium confusum	Merck Research Laboratories, NJ, USA		Ostlind et al	2004	Journal of Parasitology	90: 898-899
Heligmosomoides polygyrus	N/A		N/A	Review	Cywinska et al	2004	Medycyna Weterynaryjna	60: 695-700
Heligmosomoides polygyrus	Pathogenicity or virulence		McGill University, Montreal, Canada		Ehman & Scott	2004	Parasitology	129: 723-731
Hymenolepis diminuta	Anthelmintic testing	Tribolium confusum	North-Eastern Hill University, India		Tangpu et al	2004	Pharmaceutical Biology	42: 656-658
Heligmosomoides polygyrus	Anthelmintic testing		Complutense Univ & Consejo Superior de Investigaciones Cientificas, Madrid, Spain		Barrio et al	2004	Pharmaceutical Biology	42: 332-337
Heligmosomoides polygyrus	Pathogenicity or virulence		UC Riverside, CA, USA		Kristan & Hammond	2004	Physiological and Biochemical Zoology	77: 440-449
Heligmosomoides polygyrus	N/A		N/A	Field study	Nieberding et al	2004	Proceedings of the Royal Society B	271: 2559-2568
Hymenolepis diminuta	Biochemistry, physiology & metabolism	Unknown	Polish Academy of Sciences, Warsaw, Poland		Moczon & Swietlikowska	2005	Acta Parasitologica	50: 344-351
Hymenolepis diminuta	Pathogenicity or virulence	Tenebrio molitor	Ohio State University, Columbus, OH, USA		Worden & Parker	2005	Animal Behaviour	70: 1047-1053
Heligmosomoides polygyrus	Pathogenicity or virulence		University of Western Ontario, Canada		Kavaliers et al	2005	Animal Behaviour	70: 693-702
Heligmosomoides polygyrus	Ecology and species interactions		McGill University, Montreal, Canada		Scott et al	2005	Canadian Journal of Zoology	83: 610-619
Heligmosomoides polygyrus	Ecology and species interactions		Polish Academy of Sciences, Warsaw, Poland		Bogus et al	2005	Experimental Parasitology	109: 115-123
Heligmosomoides polygyrus	Pathogenicity or virulence		USDA Beltsville, MD, USA		Yeung et al	2005	Experimental Parasitology	109: 201-208
Hymenolepis diminuta	Pathogenicity or virulence	Tribolium castaneum	State University of New York, Stony Brook, NY, USA		Zhong et al	2005	Genetics	169: 2127-2135
Heligmosomoides polygyrus	Immunogenicity		UC San Francisco, CA, USA		Mohrs et al	2005	Immunity	23: 419-429
Heligmosomoides polygyrus	Immunogenicity		McGill University, Montreal, Canada		Su et al	2005	Infection and Immunity	73: 3531-3539
Heligmosomoides polygyrus	Immunogenicity		University of Glasgow, Scotland, UK		Boitelle et al	2005	International Journal for Parasitology	35: 765-775
Hymenolepis diminuta	N/A	N/A	N/A	Field study	Amoah et al	2005	Irrigation and Drainage	54: 549-561
Heligmosomoides polygyrus	N/A		N/A	Field study	Behnke et al	2005	Journal of Animal Ecology	74: 982-993
Heligmosomoides polygyrus	Immunogenicity		University of Edinburgh, Scotland, UK	from JM Behnke, Univ of Nottingham	Wilson et al	2005	Journal of Experimental Medicine	202: 1199-1212
Hymenolepis diminuta	N/A	N/A	N/A	Field study	Abu-Madi et al	2005	Journal of Helminthology	79: 105-111
Hymenolepis diminuta	Immunogenicity	Tribolium confusum	McMaster university, Hamilton, Ontario, Canada		Hunter et al	2005	Journal of Immunology	174: 7368-7375
Heligmosomoides polygyrus	Immunogenicity		UC San Francisco, CA, USA		Mohrs et al	2005	Journal of Immunology	175: 5306-5313
Hymenolepis diminuta	Pathogenicity or virulence	Tenebrio molitor	Ohio State University, Columbus, OH, USA		Shea	2005	Journal of Insect Science	5: e31
Heligmosomoides polygyrus	Immunogenicity		USDA Beltsville, MD, USA		Smith et al	2005	Journal of Nutrition	135: 830-836
Hymenolepis diminuta	Biochemistry, physiology & metabolism	Tenebrio molitor	University of Wisconsin, Madison, WI, USA		Zimmerman et al	2005	Journal of Parasitology	91: 231-233
Heligmosomoides polygyrus	N/A		N/A	Field study	Nieberding et al	2005	Molecular Ecology	14: 765-779
Hymenolepis diminuta	Immunogenicity	Tribolium confusum	McMaster university, Hamilton, Ontario, Canada		Wang & McKay	2005	Parasitology	130: 575-585
Heligmosomoides polygyrus	Anthelmintic testing		University of Nottingham, UK		Stepek et al	2005	Parasitology	130: 203-211
Heligmosomoides polygyrus	N/A		N/A	Field study	Bajet et al	2005	Parasitology	130: 213-228
Hymenolepis diminuta	Biochemistry, physiology & metabolism	Unknown	Russian Academy of Sciences, Moscow, Russia		Onufriev et al	2005	Parasitology Research	95: 22-24
Hymenolepis diminuta	Pathogenicity or virulence	Tenebrio molitor	Ohio State University, Columbus, OH, USA		Shea	2005	Parasitology Research	98: 1-4
Heligmosomoides polygyrus	Biochemistry, physiology & metabolism		Cornell University, NY, USA		Schuller et al	2005	Proteins: Structure, Function and Bioinformatics	61: 1024-1031
Heligmosomoides polygyrus	Anthelmintic testing		University of Nottingham, UK		Max et al	2005	South African Journal of Animal Science	35: 213-220
Heligmosomoides polygyrus	N/A		N/A	Field study	Milazzo et al	2005	Vie et Milieu	55: 45-51
Hymenolepis diminuta	Biochemistry, physiology & metabolism	Unknown	Polish Academy of Sciences, Warsaw, Poland		Moczon & Swietlikowska	2006	Acta Parasitologica	51: 143-151
Hymenolepis diminuta	Biochemistry, physiology & metabolism	Unknown	Polish Academy of Sciences, Warsaw, Poland		Moczon	2006	Acta Parasitologica	51: 152-155
Heligmosomoides polygyrus	N/A		N/A	Field study	Eira et al	2006	Acta Parasitologica	51: 300-308
Heligmosomoides polygyrus	Immunogenicity		University of Iowa, USA		Metwall et al	2006	American Journal of Physiology	291: G253-G259
Heligmosomoides polygyrus	Pathogenicity or virulence		USDA Beltsville, MD, USA		Zhao et al	2006	Gastroenterology	131: 568-578
Heligmosomoides polygyrus	Immunogenicity		McGill University, Montreal, Canada		Su et al	2006	Infection and Immunity	74: 2138-2144
Hymenolepis diminuta	Pathogenicity or virulence	Tenebrio molitor	University of Keele, UK		Warr et al	2006	Insect Molecular Biology	15: 497-505
Heligmosomoides polygyrus	N/A		N/A	Field study	Nieberding et al	2006	Journal of Biogeography	33: 1212-1222
Heligmosomoides polygyrus	Pathogenicity or virulence		UC Riverside, CA, USA		Kristan & Hammond	2006	Journal of Comparative Physiology B	176: 139-151
Hymenolepis diminuta	Anthelmintic testing	Tribolium confusum	North-Eastern Hill University, India		Tangpu et al	2006	Journal of Ethnopharmacology	105: 459-463
Heligmosomoides polygyrus	Immunogenicity		University of Iowa, USA		Ince et al	2006	Journal of Immunology	176: 726-729
Hymenolepis diminuta	Immunogenicity	Unknown	National Chung-Hsing University, Taiwan		Tu & Lai	2006	Journal of Invertebrate Pathology	92: 73-78
Hymenolepis diminuta	Growth, development, morphometry	Tribolium confusum	University of Alberta, Canada		Shostak et al	2006	Journal of Parasitology	92: 756-763
Hymenolepis diminuta	N/A	N/A	N/A	Field study	Waugh et al	2006	Journal of Parasitology	92: 1014-1018
Heligmosomoides polygyrus	Ecology and species interactions		Rutgers University, NJ, USA		Lettini & Sukhdeo	2006	Journal of Parasitology	92: 1002-1009
Heligmosomoides polygyrus	Immunogenicity		University of Nottingham, UK		Behnke et al	2006	Mammalian Genome	17: 584-597
Heligmosomoides polygyrus	Immunogenicity		USDA Beltsville, MD, USA		Anthony et al	2006	Nature Medicine	12: 955-960
Hymenolepis diminuta	Pathogenicity or virulence	Tenebrio molitor	Russian Academy of Sciences, Moscow, Russia		Sheiman et al	2006	Naturwissenschaften	93: 305-308
Heligmosomoides polygyrus	Immunogenicity		University of Nottingham, UK		Behnke et al	2006	Parasite Immunology	28: 85-94
Heligmosomoides polygyrus	Immunogenicity		University of Warsaw, Poland		Doligalska et al	2006	Parasite Immunology	28: 387-395
Heligmosomoides polygyrus	Immunogenicity		University of Warsaw, Poland		Rzepecka et al	2006	Parasite Immunology	28: 463-472
Heligmosomoides polygyrus	Anthelmintic testing		University of Nottingham, UK		Stepek et al	2006	Parasitology	132: 681-689
Heligmosomoides polygyrus	Ecology and species interactions		McGill University, Montreal, Canada		Scott	2006	Parasitology	132: 669-679
Heligmosomoides polygyrus	N/A		N/A	Field study	Cable et al	2006	Parasitology	133: 111-122
Hymenolepis diminuta	Biochemistry, physiology & metabolism	Unknown	Bowling Green University, OH, USA		Park & Fioravanti	2006	Parasitology Research	98: 200-206
Hymenolepis diminuta	N/A	N/A	N/A	Human case report	Soldan et al	2006	Parasitology Research	98: 576-581
Hymenolepis diminuta	Pathogenicity or virulence	Unknown	York University, Ontario, Canada		Bikopoulos et al	2006	Parasitology Research	99: 231-237
Hymenolepis diminuta	Anthelmintic testing	Tribolium confusum	North-Eastern Hill University, India		Temjenmongla & Yadav	2006	Pharmaceutical Biology	44: 499-502
Heligmosomoides polygyrus	Biochemistry, physiology & metabolism		University College of Wales, Aberystwyth, Wales, UK		Morgan et al	2006	Proteomics	6: 4633-4645
Heligmosomoides polygyrus	Immunogenicity		USDA Beltsville, MD, USA		Morimoto et al	2006	Scandinavian Journal of Immunology	63: 365-370
Heligmosomoides polygyrus	N/A		N/A	Field study	Asakawa et al	2006	Veterinary Record	158: 667-668
Hymenolepis diminuta	N/A	N/A	N/A	Field study	Smales	2006	Zootaxa	1110: 27-37
Heligmosomoides polygyrus	N/A		N/A	Field study	Fuentes et al	2007	Acta Parasitologica	52: 403-413
Heligmosomoides polygyrus	Immunogenicity		California State University, San Marcos, CA, USA		Kristan	2007	Aging Cell	6: 817-825
Heligmosomoides polygyrus	Immunogenicity		ETH Zurich, Switzerland		Frohlich et al	2007	Blood	109: 2023-2031
Heligmosomoides polygyrus	Ecology and species interactions		McGill University, Montreal, Canada		Bourgeois et al	2007	Comparative Parasitology	74: 319-326
Hymenolepis diminuta	Biochemistry, physiology & metabolism	Tribolium confusum	York University, Ontario, Canada		Mohajer-Maghari et al	2007	DNA Sequence	18: 80-83
Heligmosomoides polygyrus	Immunogenicity		Deutsches Rheuma-Forschungszentrum Berlin, Germany		Kirchhoff et al	2007	European Journal of Immunology	37: 2370-2377
Heligmosomoides polygyrus	Immunogenicity		McGill University, Montreal, Canada		Segura et al	2007	European Journal of Immunology	37: 1887-1904
Heligmosomoides polygyrus	Immunogenicity		University of Edinburgh, Scotland, UK		Finney et al	2007	European Journal of Immunology	37: 1874-1886
Heligmosomoides polygyrus	Immunogenicity		University of Warsaw, Poland		Donskow-Schmelter et al	2007	Experimental Parasitology	117: 149-156
Hymenolepis diminuta	Pathogenicity or virulence	Tribolium confusum	McMaster university, Hamilton, Ontario, Canada		Hunter et al	2007	Gastroenterology	132: 1320-1330
Heligmosomoides polygyrus	Pathogenicity or virulence		University of Pennsylvania, PA, USA		Wong et al	2007	Gastroenterology	133: 1979-1988
Heligmosomoides polygyrus	Immunogenicity		University of Cambridge, UK		Saunders et al	2007	Infection and Immunity	75: 397-407
Heligmosomoides polygyrus	Immunogenicity		University of Iowa, USA		Setiawan et al	2007	Infection and Immunity	75: 4655-4663
Hymenolepis diminuta	Immunogenicity	Tribolium confusum	McMaster university, Hamilton, Ontario, Canada		Persaud et al	2007	International Journal for Parasitology	37: 393-403
Heligmosomoides polygyrus	N/A		N/A	Field study	Ferrari et al	2007	International Journal for Parasitology	37: 341-349
Hymenolepis diminuta	N/A	N/A	N/A	Human case report	Jacobsen et al	2007	Journal of Health Population and Nutrition	25: 399-405
Hymenolepis diminuta	Pathogenicity or virulence	Tenebrio molitor	Ohio State University, Columbus, OH, USA		Shea	2007	Journal of Helminthology	81: 293-299
Heligmosomoides polygyrus	Anthelmintic testing		University of Nottingham, UK		Stepek et al	2007	Journal of Helminthology	81: 353-360
Heligmosomoides polygyrus	Anthelmintic testing		Merck Research Labs, Rahway, NJ, USA		Ayers et al	2007	Journal of Natural Products	70: 1371-1373
Heligmosomoides polygyrus	Ecology and species interactions		McGill University, Montreal, Canada		Bourgeois et al	2007	Journal of Nutrition	137: 2080-2086
Hymenolepis diminuta	Immunogenicity	Unknown	York University, Ontario, Canada		Webb et al	2007	Parasite Immunology	29: 11-21
Heligmosomoides polygyrus	Immunogenicity		University of Warsaw, Poland		Doligalska et al	2007	Parasite Immunology	29: 283-291
Heligmosomoides polygyrus	Immunogenicity		University of Warsaw, Poland		Rzepecka et al	2007	Parasite Immunology	29: 405-413
Heligmosomoides polygyrus	Anthelmintic testing		University of Nottingham, UK		Stepek et al	2007	Parasitology	134: 103-112
Heligmosomoides polygyrus	Anthelmintic testing		University of Nottingham, UK		Stepek et al	2007	Parasitology	134: 1409-1419
Heligmosomoides polygyrus	Immunogenicity		McGill University, Montreal, Canada		Tu et al	2007	Parasitology	134: 899-909
Heligmosomoides polygyrus	N/A		N/A	Field study	Brouat et al	2007	Parasitology	134: 437-450
Hymenolepis diminuta	Pathogenicity or virulence	Tribolium confusum	York University, Ontario, Canada		Hope et al	2007	Parasitology International	56: 325-329
Heligmosomoides polygyrus	N/A		N/A	Field study	Klimpel et al	2007	Parasitology Research	100: 867-875
Heligmosomoides polygyrus	N/A		N/A	Field study	Klimpel et al	2007	Parasitology Research	102: 69-75
Hymenolepis diminuta	Pathogenicity or virulence	Tenebrio molitor	Russian Academy of Sciences, Moscow, Russia		Movsesyan et al	2008	Acta Parasitologica	53: 193-196
Heligmosomoides polygyrus	Immunogenicity		University of Pennsylvania, PA, USA		Wang et al	2008	American Journal of Physiology	295: G1122-G1130
Heligmosomoides polygyrus	Immunogenicity		Kyushu University, Japan		Tetsutani et al	2008	American Journal of Tropical Medicine and Hygiene	79: 819-822
Heligmosomoides polygyrus	N/A		N/A	Field study	Kataranovski et al	2008	Archives of Biological Sciences	60: 609-617
Heligmosomoides polygyrus	Biochemistry, physiology & metabolism		McGill University, Montreal, Canada		Tu et al	2008	Canadian Journal of Zoology	86: 1432-1436
Heligmosomoides polygyrus	Immunogenicity		Inst of Experimental Immunology, Zurich, Switzerland		McCoy et al	2008	Cell, Host & Microbe	4: 362-373
Hymenolepis diminuta	Biochemistry, physiology & metabolism	Unknown	Bowling Green University, OH, USA		Mercer-Haines & Fioravanti	2008	Experimental Parasitology	119: 24-29
Heligmosomoides polygyrus	Ecology and species interactions		University of Warsaw, Poland		Bednarska et al	2008	Experimental Parasitology	120: 21-28
Heligmosomoides polygyrus	Immunogenicity		USDA Beltsville, MD, USA		Noland et al	2008	Experimental Parasitology	119: 272-278
Heligmosomoides polygyrus	Immunogenicity		University of Warsaw, Poland		Donskow-Schmelter et al	2008	Experimental Parasitology	118: 338-344
Heligmosomoides polygyrus	Anthelmintic testing		University of Maiduguri, Nigeria		Nwosu et al	2008	Fitoterapia	79: 101-105
Hymenolepis diminuta	N/A	N/A	N/A	Field study	Villafane et al	2008	Helminthologia	45: 126-129
Hymenolepis diminuta	N/A	N/A	N/A	Human case report	Watwe & Dardi	2008	Indian Journal of Pathology and Microbiology	51: 149-150
Heligmosomoides polygyrus	Immunogenicity		Deutsches Rheuma-Forschungszentrum Berlin, Germany		Rausch et al	2008	Infection and Immunity	76: 1908-1919
Heligmosomoides polygyrus	Immunogenicity		George Washington University, DC, USA		Khan et al	2008	Infection and Immunity	76: 1305-1313
Heligmosomoides polygyrus	Immunogenicity		USDA Beltsville, MD, USA		Sutton et al	2008	Infection and Immunity	76: 4772-4782
Heligmosomoides polygyrus	Pathogenicity or virulence		Tufts Medical Center, Boston, MA, USA		Bazzone et al	2008	Infection and Immunity	76: 5164-5172
Hymenolepis diminuta	Pathogenicity or virulence	Tenebrio molitor	University of Wisconsin, Madison, WI, USA		Starke-Buzetti & Oaks	2008	International Journal of Experimental Pathology	89: 458-465
Hymenolepis diminuta	N/A	N/A	N/A	Human case report	Mowlavi et al	2008	Iranian Journal of Public Health	37: 120-121
Heligmosomoides polygyrus	Anthelmintic testing		Merck Research Labs, Rahway, NJ, USA		Ayers et al	2008	Journal of Antibiotics	61: 59-62
Hymenolepis diminuta	Anthelmintic testing	Tribolium confusum	North-Eastern Hill University, India		Yadav & Tangpu	2008	Journal of Ethnopharmacology	119: 322-324
Hymenolepis diminuta	N/A	N/A	N/A	Field study	Wootta et al	2008	Journal of Health Research	22: 181-188
Heligmosomoides polygyrus	N/A		N/A	Field study	Pal et al	2008	Journal of Helminthology	82: 187-192
Heligmosomoides polygyrus	Immunogenicity		UC San Francisco, CA, USA		Perona-Wright et al	2008	Journal of Immunology	181: 6697-6701
Heligmosomoides polygyrus	Immunogenicity		University of Iowa, USA		Elliott et al	2008	Journal of Immunology	181: 2414-2419
Hymenolepis diminuta	Biochemistry, physiology & metabolism	Tenebrio molitor	University of Wisconsin, Madison, WI, USA		Zimmerman et al	2008	Journal of Parasitology	94: 771-779
Hymenolepis diminuta	Ecology and species interactions	Tribolium confusum	University of Alberta, Canada		Shostak	2008	Journal of Parasitology	94: 152-157
Hymenolepis diminuta	N/A	N/A	N/A	Field study	Easterbrook et al	2008	Laboratory Animals	42: 92-98
Heligmosomoides polygyrus	Ecology and species interactions		London School of Hygiene and Tropical Medicine, UK		de Souza & Helmby	2008	Microbes and Infection	10: 916-921
Heligmosomoides polygyrus	Ecology and species interactions		University of Warsaw, Poland		Lendner et al	2008	Molecular and Biochemical Parasitology	161: 21-31
Heligmosomoides polygyrus	N/A		N/A		Nieberding et al	2008	Molecular Phylogenetics and Evolution	47: 538-554
Hymenolepis diminuta	Growth, development, morphometry	Tribolium confusum	University of Alberta, Canada		Shostak et al	2008	Parasitology	135: 1019-1033
Heligmosomoides polygyrus	Immunogenicity		McGill University, Montreal, Canada		Tu et al	2008	Parasitology	135: 81-93
Heligmosomoides polygyrus	N/A		N/A	Field study	Perkins et al	2008	Parasitology	135: 1561-1569
Heligmosomoides polygyrus	Anthelmintic testing		Merck Research Labs, Rahway, NJ, USA		Ayers et al	2008	Phytochemistry	69: 541-545
Heligmosomoides polygyrus	Anthelmintic testing		University of Warsaw, Poland		Szakiel et al	2008	Planta Medica	74: 1709-1715
Hymenolepis diminuta	N/A	N/A	N/A	Human case report	Machado et al	2008	Revista da Sociedade Brasileira de Medicina Tropical	41: 581-585
Heligmosomoides polygyrus	Immunogenicity		Universidad Nacional de Rosario, Argentina		Vasconi et al	2008	Veterinary Parasitology	153: 157-163
Hymenolepis diminuta	N/A	N/A	N/A	Field study	Mulder & Smales	2009	Australian Journal of Zoology	57: 377-383
Heligmosomoides polygyrus	Pathogenicity or virulence		University Hospital, Monterrey, Mexico	from JF Urban, USDA, Beltsville, MD, USA	Salinas-Carmona et al	2009	Autoimmunity	42: 25-32
Heligmosomoides polygyrus	Pathogenicity or virulence		McGill University, Montreal, Canada		Tu et al	2009	Biological Trace Element Research	127: 234-244
Heligmosomoides polygyrus	Immunogenicity		University of Nottingham, UK		Jackson et al	2009	BMC Biology	7: e16
Hymenolepis diminuta	Pathogenicity or virulence	Tribolium confusum	University of Alberta, Canada		Shostak	2009	Canadian Journal of Zoology	87: 1087-1095
Heligmosomoides polygyrus	Pathogenicity or virulence		Humboldt University, Berlin, Germany		Hartmann et al	2009	Clinical and Experimental Allergy	39: 1585-1596
Heligmosomoides polygyrus	Immunogenicity		Humboldt University, Berlin, Germany		Rausch et al	2009	European Journal of Immunology	39: 3066-3077
Heligmosomoides polygyrus	Immunogenicity		Kyushu University, Japan		Tetsutani et al	2009	European Journal of Immunology	39: 2822-2830
Heligmosomoides polygyrus	Immunogenicity		University of Iowa, USA		Ince et al	2009	European Journal of Immunology	39: 1870-1878
Hymenolepis diminuta	N/A	N/A	N/A	Field study	Miterpakova et al	2009	Helminthologia	46: 73-79
Heligmosomoides polygyrus	Immunogenicity		Trudeau Institute, NY, USA		Wojciechowski et al	2009	Immunity	30: 421-433
Heligmosomoides polygyrus	Immunogenicity		University of Edinburgh, Scotland, UK		Balic et asl	2009	Immunology Letters	127: 68-75
Heligmosomoides polygyrus	Pathogenicity or virulence		University of Medicine and Dentistry of New Jersey/NJ Medical School Rutgers, NJ, USA		Liu et al	2009	Infection and Immunity	77: 5347-5358
Hymenolepis diminuta	N/A	N/A	N/A	Field study	Fagir & El-Rayah	2009	Integrative Zoology	4: 179-187
Heligmosomoides polygyrus	Immunogenicity		McGill University, Montreal, Canada		Segura et al	2009	International Journal for Parasitology	39: 1525-1532
Heligmosomoides polygyrus	Immunogenicity		USDA Beltsville, MD, USA		Patel et al	2009	International Journal for Parasitology	39: 13-21
Heligmosomoides polygyrus	Immunogenicity		Trudeau Institute, NY, USA		King & Mohrs	2009	Journal of Experimental Medicine	206: 1001-1007
Heligmosomoides polygyrus	Immunogenicity		USDA Beltsville, MD, USA		Herbert et al	2009	Journal of Experimental Medicine	206: 2947-2957
Heligmosomoides polygyrus	Pathogenicity or virulence		London School of Hygiene and Tropical Medicine, UK		Helmby	2009	Journal of Immunology	182: 5663-5671
Heligmosomoides polygyrus	Biochemistry, physiology & metabolism		Concordia College, Moorhead, MN, USA		Bath et al	2009	Journal of Nematology	41: 228-233
Hymenolepis diminuta	Pathogenicity or virulence	Tribolium confusum	McMaster university, Hamilton, Ontario, Canada		McKay & Wallace	2009	Journal of Parasitology	95: 481-482
Hymenolepis diminuta	N/A	N/A	N/A	Field study	Tung et al	2009	Journal of Veterinary Medical Science	71: 43-47
Heligmosomoides polygyrus	Immunogenicity		Humboldt University, Berlin, Germany		Rzepecka et al	2009	Molecular Immunology	46: 1109-1119
Heligmosomoides polygyrus	Immunogenicity		University of Adelaide, Australia		Knott et al	2009	Molecular Immunology	46: 2714-2722
Heligmosomoides polygyrus	Pathogenicity or virulence		Kyoto Prefectural University of Medicine, Japan		Hashimoto et al	2009	Parasite Immunology	31: 457-465
Heligmosomoides polygyrus	Immunogenicity		University of Adelaide, Australia	from M Stevenson, McGill University	Knott et al	2009	Parasitology	136: 93-106
Heligmosomoides polygyrus	N/A		N/A	Field study	Ferrari et al	2009	Parasitology	136: 305-316
Heligmosomoides polygyrus	N/A		N/A	Field study	Behnke et al	2009	Parasitology	136: 793-804
Heligmosomoides polygyrus	N/A		N/A	Review	Behnke et al	2009	Parasitology	136: 1565-1580
Heligmosomoides polygyrus	Pathogenicity or virulence		University of Edinburgh, Scotland, UK	from JM Behnke, Univ of Nottingham	Coltherd et al	2009	Parasitology	136: 1043-1055
Heligmosomoides polygyrus	Immunogenicity		University of Edinburgh, Scotland, UK		Harcus et al	2009	Parasitology International	58: 461-470
Hymenolepis diminuta	Pathogenicity or virulence	Tribolium confusum	University of Alberta, Canada		Hitchen et al	2009	Parasitology Research	105: 875-879
Heligmosomoides polygyrus	N/A		N/A	Field study	Pisanu et al	2009	Parasitology Research	104: 709-714
Heligmosomoides polygyrus	Immunogenicity		ETH Zurich, Switzerland		Massacand et al	2009	Proceedings of the National Academy of Sciences of the USA	106: 13968-13973
Hymenolepis diminuta	N/A	N/A	N/A	Field study	Paramasvaran et al	2009	Tropical Biomedicine	26: 67-72
Heligmosomoides polygyrus	Anthelmintic testing		University of Dschang, Cameroon	from Dr Coles, University of Bristol	Pone et al	2009	Veterinary Parasitology	166: 103-107
Hymenolepis diminuta	N/A	N/A	N/A	Field study	Ondrikova et al	2010	Acta Parasitologica	55: 369-378
Heligmosomoides polygyrus	N/A		N/A	Field study	Ondrikova et al	2010	Acta Parasitologica	55: 369-378
Hymenolepis diminuta	Pathogenicity or virulence	Tribolium confusum	McMaster university, Hamilton, Ontario, Canada		Wang et al	2010	American Journal of Pathology	177: 2850-2859
Hymenolepis diminuta	N/A	N/A	N/A	Field study	Kataranovski et al	2010	Archives of Biological Sciences	62: 1091-1100
Heligmosomoides polygyrus	Immunogenicity		Humboldt University, Berlin, Germany		Rausch et al	2010	European Journal of Immunology	40: 2804-2815
Hymenolepis diminuta	Pathogenicity or virulence	Unknown	Polish Academy of Sciences, Warsaw, Poland		Kosik-Bogacka et al	2010	Experimental Parasitology	124: 285-294
Hymenolepis diminuta	Immunogenicity	Tribolium confusum	McMaster university, Hamilton, Ontario, Canada		Hunter et al	2010	Gastroenterology	138: 1395-1405
Hymenolepis diminuta	N/A	N/A	N/A	Field study	Milazzo et al	2010	Helminthologia	47: 238-240
Heligmosomoides polygyrus	N/A		N/A	Field study	Milazzo et al	2010	Hystrix - Italian Journal of Mammalogy	21: 171-176
Hymenolepis diminuta	Pathogenicity or virulence	Tribolium confusum	McMaster university, Hamilton, Ontario, Canada		Johnston et al	2010	Infection and Immunity	78: 1364-1375
Heligmosomoides polygyrus	Pathogenicity or virulence		University of Michigan, MI, USA		Walk et al	2010	Inflammatory Bowel Diseases	16: 1841-1849
Hymenolepis diminuta	N/A	N/A	N/A	Field study	Kia et al	2010	Iranian Journal of Parasitology	5: 15-20
Hymenolepis diminuta	Pathogenicity or virulence	Tribolium confusum	McMaster university, Hamilton, Ontario, Canada		Melon et al	2010	Journal of Biomedicine and Biotechnology	2010: e384523
Heligmosomoides polygyrus	Immunogenicity		University of Edinburgh, Scotland, UK		Grainger et al	2010	Journal of Experimental Medicine	207: 2331-2341
Heligmosomoides polygyrus	Anthelmintic testing		University of Dschang, Cameroon		Pone et al	2010	Journal of Helminthology	84: 156-165
Heligmosomoides polygyrus	Immunogenicity		Trudeau Institute, NY, USA		King et al	2010	Journal of Immunology	185: 6138-6145
Heligmosomoides polygyrus	Immunogenicity		USDA Beltsville, MD, USA		Hang et al	2010	Journal of Immunology	185: 3184-3189
Heligmosomoides polygyrus	Immunogenicity		University of Medicine and Dentistry of New Jersey/NJ Medical School Rutgers, NJ, USA		Liu et al	2010	Journal of Immunology	184: 5213-5223
Heligmosomoides polygyrus	Pathogenicity or virulence		McGill University, Montreal, Canada		Odiere et al	2010	Journal of Nutrition	140: 1638-1645
Hymenolepis diminuta	N/A	N/A	N/A	Human case report	Patamia et al	2010	Korean Journal of Parasitology	48: 167-169
Heligmosomoides polygyrus	Immunogenicity		USDA Beltsville, MD, USA		Shea-Donohue et al	2010	Neurogastroenterology and Motility	22: 1138-e291
Hymenolepis diminuta	Biochemistry, physiology & metabolism	Unknown	Bowling Green University, OH, USA		Fioravanti & Vandock	2010	Parasitology	137: 395-410
Hymenolepis diminuta	N/A	N/A	N/A	Review	McKay	2010	Parasitology	137: 385-394
Heligmosomoides polygyrus	Growth, development, morphometry		University of Edinburgh, Scotland, UK		McSorley et al	2010	Parasitology	137: 159-171
Heligmosomoides polygyrus	Immunogenicity		Kyoto Prefectural University of Medicine, Japan		Hashimoto et al	2010	Parasitology	137: 881-887
Heligmosomoides polygyrus	Immunogenicity		University of Nottingham, UK		Behnke et al	2010	Parasitology	137: 311-320
Heligmosomoides polygyrus	N/A		N/A	Field study	Luong et al	2010	Parasitology	137: 1003-1012
Heligmosomoides polygyrus	Pathogenicity or virulence		McGill University, Montreal, Canada		Odiere et al	2010	Parasitology	137: 991-1002
Heligmosomoides polygyrus	Anthelmintic testing		UC San Diego, CA, USA	from D Kristan, California State University	Hu et al	2010	PLoS Neglected Tropical Diseases	4: e614
Heligmosomoides polygyrus	N/A		N/A	Review	Behnke & Harris	2010	Trends in Parasitology	26: 524-529
Heligmosomoides polygyrus	Immunogenicity		USDA Beltsville, MD, USA		Noland et al	2010	Vaccine	28: 2917-2923
Hymenolepis diminuta	N/A	N/A	N/A	Field study	Antoniou et al	2010	Vector-Borne and Zoonotic Diseases	10: 867-873
Heligmosomoides polygyrus	N/A		N/A	Field study	Coltherd et al	2010	Wildlife Research	37: 413-417
Hymenolepis diminuta	N/A	N/A	N/A	Field study	Gurler et al	2011	Ankara Universitesi Veteriner Fakultesi Dergisi	58: 289-290
Hymenolepis diminuta	Pathogenicity or virulence	Tribolium confusum	McMaster university, Hamilton, Ontario, Canada		Shi et al	2011	Arthritis and Rheumatism	63: 434-444
Heligmosomoides polygyrus	Anthelmintic testing		University of Dschang, Cameroon		Pone et al	2011	Asian Pacific Journal of Tropical Medicine	4: 447-450
Hymenolepis diminuta	N/A	N/A	N/A	Human case report	Silva et al	2011	Bioscience Journal	27: 170-177
Hymenolepis diminuta	Immunogenicity	Unknown	Polish Academy of Sciences, Warsaw, Poland		Skrzycki et al	2011	Experimental Parasitology	129: 158-163
Hymenolepis diminuta	Pathogenicity or virulence	Unknown	Polish Academy of Sciences, Warsaw, Poland		Kosik-Bogacka et al	2011	Experimental Parasitology	127: 398-404
Hymenolepis diminuta	Pathogenicity or virulence	Unknown	Polish Academy of Sciences, Warsaw, Poland		Kosik-Bogacka et al	2011	Experimental Parasitology	128: 265-271
Heligmosomoides polygyrus	Immunogenicity		Massachusetts General Hospital, MIT & Harvard Medical School, MA, USA		Su et al	2011	Infection and Immunity	79: 2285-2294
Heligmosomoides polygyrus	N/A		N/A	Field study	Axtner & Sommer	2011	Infection, Genetics and Evolution	11: 2063-2071
Hymenolepis diminuta	Pathogenicity or virulence	Tenebrio molitor	Australian National University, Canberra, Australia		Ponton et al	2011	International Journal for Parasitology	41: 43-50
Heligmosomoides polygyrus	Immunogenicity		Chinese Academy of Sciences, Guangzhou, China	from ME Scott, McGill University	Li et al	2011	International Journal for Parasitology	41: 1129-1137
Hymenolepis diminuta	Ecology and species interactions	Unknown	University of Tehran, Iran		Makki et al	2011	Iranian Journal of Parasitology	6: 60-63
Heligmosomoides polygyrus	Immunogenicity		University of Edinburgh, Scotland, UK		Smith et al	2011	Journal of Immunology	186: 7098-7109
Heligmosomoides polygyrus	Immunogenicity		University of Edinburgh, Scotland, UK		Hewitson et al	2011	Journal of Immunology	187: 4764-4777
Heligmosomoides polygyrus	Biochemistry, physiology & metabolism		University of Edinburgh, Scotland, UK		Hewitson et al	2011	Journal of Proteomics	74: 1573-1594
Heligmosomoides polygyrus	Immunogenicity		Miyagi University, Japan		Sugawara et al	2011	Journal of Veterinary Medical Science	73: 511-516
Heligmosomoides polygyrus	Immunogenicity		Yamaguchi University, Japan		Morimoto & Utsumiya	2011	Journal of Veterinary Medical Science	73: 849-851
Hymenolepis diminuta	N/A	N/A	N/A	Field study	Kataranovski et al	2011	Parasite	18: 189-196
Heligmosomoides polygyrus	Immunogenicity		University of Warsaw, Poland		Donskow et al	2011	Parasite Immunology	33: 158-169
Hymenolepis diminuta	N/A	N/A	N/A	Field study	Foronda et al	2011	Parasites & Vectors	4: e185
Heligmosomoides polygyrus	Anthelmintic testing		Swiss Tropical & Public Health Institute, Basel, Switzerland	from ETH, Zurich	Nwosu et al	2011	Parasitology	138: 1193-1201
Heligmosomoides polygyrus	Immunogenicity		University of Edinburgh, Scotland, UK		Coltherd et al	2011	Parasitology	138: 1305-1315
Hymenolepis diminuta	Anthelmintic testing	Tenebrio molitor	Heinrich Heine University, Germany		Abdel-Ghaffar et al	2011	Parasitology Research	108: 979-984
Heligmosomoides polygyrus	Biochemistry, physiology & metabolism		McGill University, Montreal, Canada		Moreno et al	2011	PLoS Neglected Tropical Diseases	5: e1370
Hymenolepis diminuta	Anthelmintic testing	Unknown	National Ribat University, Sudan		Siddig et al	2011	Sudan Journal of Medical Sciences	6: 271-276
Hymenolepis diminuta	Ecology and species interactions	Unknown	Virginia Tech University, VA, USA		Merwad et al	2011	Veterinary Parasitology	176: 185-188
Heligmosomoides polygyrus	Anthelmintic testing		University of Warsaw, Poland		Doligalska et al	2011	Veterinary Parasitology	179: 144-151
Heligmosomoides polygyrus	Anthelmintic testing		Swiss Tropical & Public Health Institute, Basel, Switzerland		Tritten et al	2012	Acta Tropica	122: 101-107
Hymenolepis diminuta	Biochemistry, physiology & metabolism	Unknown	Polish Academy of Sciences, Warsaw, Poland		Czeczot et al	2012	Central European Journal of Biology	7: 987-995
Hymenolepis diminuta	N/A	N/A	N/A	Field study	Allymehr et al	2012	Comparative Parasitology	79: 283-287
Heligmosomoides polygyrus	Immunogenicity		University of Edinburgh, Scotland, UK		McSorley et al	2012	European Journal of Immunology	42: 2667-2682
Hymenolepis diminuta	Immunogenicity	Unknown	Polish Academy of Sciences, Warsaw, Poland		Kosik-Bogacka et al	2012	Experimental Parasitology	130: 261-266
Heligmosomoides polygyrus	Immunogenicity		University of Warsaw, Poland		Donskow-Lysoniewska et al	2012	Experimental Parasitology	132: 243-248
Heligmosomoides polygyrus	N/A		N/A	Review	Maizels et al	2012	Experimental Parasitology	132: 76-89
Hymenolepis diminuta	Pathogenicity or virulence	Unknown	Polish Academy of Sciences, Warsaw, Poland		Kosik-Bogacka et al	2012	Folia Biologia - Krakow	60: 195-198
Heligmosomoides polygyrus	N/A		N/A	Field study	Axtner & Sommer	2012	Genetica	140: 407-420
Hymenolepis diminuta	Pathogenicity or virulence	Unknown	Polish Academy of Sciences, Warsaw, Poland		Czeczot et al	2012	Helminthologia	49: 233-240
Heligmosomoides polygyrus	Immunogenicity		University of Edinburgh, Scotland, UK		Smith et al	2012	Infection and Immunity	80: 3481-3489
Heligmosomoides polygyrus	Immunogenicity		Tufts Medical Center, Boston, MA, USA		Leung et al	2012	Inflammatory Bowel Diseases	18: 1447-1455
Heligmosomoides polygyrus	Anthelmintic testing		UC San Diego, CA, USA		Hu & Aroian	2012	Invertebrate Neuroscience	12: 37-41
Heligmosomoides polygyrus	Immunogenicity		USDA Beltsville, MD, USA		Santiago et al	2012	Journal of Allergy and Clinical Immunology	130: 248-256
Heligmosomoides polygyrus	Anthelmintic testing		University of Nottingham, UK		Luoga et al	2012	Journal of Helminthology	86: 311-316
Heligmosomoides polygyrus	Immunogenicity		Massachusetts General Hospital, MIT & Harvard Medical School, MA, USA		Su et al	2012	Journal of Immunology	189: 1459-1466
Heligmosomoides polygyrus	Immunogenicity		Tufts Medical Center, Boston, MA, USA		Blum et al	2012	Journal of Immunology	189: 2512-2520
Heligmosomoides polygyrus	Immunogenicity		University of Edinburgh, Scotland, UK		Reynolds & Maizels	2012	Journal of Immunology	189: 1113-1117
Hymenolepis diminuta	Pathogenicity or virulence	Tribolium confusum	University of Alberta, Canada		Shostak	2012	Journal of Parasitology	98: 453-459
Hymenolepis diminuta	N/A	N/A	N/A	Field study	Thomas et al	2012	Journal of Pure and Applied Microbiology	6: 417-421
Heligmosomoides polygyrus	Anthelmintic testing		CONICET, Santa Fe, Argentina		Sanchez et al	2012	Journal of Surfactants and Detergents	15: 463-470
Heligmosomoides polygyrus	N/A		N/A	Field study	Massoni et al	2012	Parasite	19: 367-374
Heligmosomoides polygyrus	Immunogenicity		University of Warsaw, Poland		Donskow-Lysoniewska et al	2012	Parasite Immunology	34: 536-546
Heligmosomoides polygyrus	Immunogenicity		University of Warsaw, Poland		Doligalska et al	2012	Parasite Immunology	34: 589-603
Hymenolepis diminuta	N/A	N/A	N/A	Field study	Zain et al	2012	Parasites & Vectors	5: e47
Hymenolepis diminuta	Biochemistry, physiology & metabolism	Tenebrio molitor	Charles University, Czech Republic		Bartikova et al	2012	Parasitology	139: 809-818
Heligmosomoides polygyrus	Anthelmintic testing		Swiss Tropical & Public Health Institute, Basel, Switzerland		Keiser et al	2012	Parasitology International	61: 369-371
Hymenolepis diminuta	Anthelmintic testing	Tribolium confusum	North-Eastern Hill University, India		Yadav & Tangpu	2012	Parasitology Research	110: 1047-1053
Hymenolepis diminuta	Anthelmintic testing	Tribolium confusum	North-Eastern Hill University, India		Yadav & Temjenmongla	2012	Parasitology Research	111: 1841-1846
Hymenolepis diminuta	Anthelmintic testing	Tribolium confusum	Visva Bharati University, India		Kundu et al	2012	Parasitology Research	111: 1187-1192
Hymenolepis diminuta	N/A	N/A	N/A	Field study	Nguyen et al	2012	Parasitology Research	111: 1045-1048
Hymenolepis diminuta	N/A	N/A	N/A	Human case report	Steinmann et al	2012	Parasitology Research	111: 749-754
Heligmosomoides polygyrus	Anthelmintic testing		Swiss Tropical & Public Health Institute, Basel, Switzerland		Koné et al	2012	Parasitology Research	110: 2351-2362
Heligmosomoides polygyrus	Immunogenicity		ETH Zurich, Switzerland		Herbst et al	2012	Proceedings of the National Academy of Sciences of the USA	109: 14954-14959
Heligmosomoides polygyrus	Immunogenicity		Humboldt University, Berlin, Germany		Hepworth et al	2012	Proceedings of the National Academy of Sciences of the USA	109: 6644-6649
Hymenolepis diminuta	N/A	N/A	N/A	Field study	Niehaus et al	2012	Revista de Biologia Tropical	60: 799-808
Heligmosomoides polygyrus	N/A		N/A	Review	Reynolds et al	2012	Seminars in Immunopathology	34: 829-846
Hymenolepis diminuta	N/A	N/A	N/A	Field study	Chaisiri et al	2012	Southeast Asian Journal of Tropical Medicine and Public Health	43: 21-28
Hymenolepis diminuta	Anthelmintic testing	Unknown	University of Malaysia Sabah, Malaysia		Sapaat et al	2012	Tropical Biomedicine	29: 508-512
Hymenolepis diminuta	N/A	N/A	N/A	Field study	Shafiyyah et al	2012	Tropical Biomedicine	29: 544-550
Hymenolepis diminuta	N/A	N/A	N/A	Human case report	Rohela et al	2012	Tropical Biomedicine	29: 224-230
Hymenolepis diminuta	Biochemistry, physiology & metabolism	Tenebrio molitor	Charles University, Czech Republic		Vokral et al	2012	Veterinary Parasitology	185: 168-174
Hymenolepis diminuta	N/A	N/A	N/A	Field study	Fuehrer et al	2012	Wiener Klinische Wochenschrift	124: 27-30
Heligmosomoides polygyrus	Anthelmintic testing		University of Nigeria, Nigeria		Adiele et al	2013	Asian Pacific Journal of Tropical Medicine	6: 841-846
Heligmosomoides polygyrus	Immunogenicity		University of Edinburgh, Scotland, UK		Redpath et al	2013	European Journal of Immunology	43: 705-715
Hymenolepis diminuta	Immunogenicity	Unknown	Polish Academy of Sciences, Warsaw, Poland		Kosik-Bogacka et al	2013	Experimental Parasitology	135: 437-445
Hymenolepis diminuta	Immunogenicity	Tribolium castaneum	UC Irvine, CA, USA		Zhong et al	2013	Experimental Parasitology	134: 61-67
Heligmosomoides polygyrus	Immunogenicity		University of Occupational and Environmental Health, Japan		Osada et al	2013	Experimental Parasitology	135: 388-396
Heligmosomoides polygyrus	Immunogenicity		University of Warsaw, Poland		Doligalska et al	2013	Experimental Parasitology	135: 524-531
Hymenolepis diminuta	Immunogenicity	Tribolium castaneum	UC Irvine, CA, USA		Zhong et al	2013	Genetics	195: 253-261
Heligmosomoides polygyrus	Immunogenicity		Chinese Academy of Sciences, Guangzhou, China		Sun et al	2013	Immunology	138: 370-381
Heligmosomoides polygyrus	Immunogenicity		USDA Beltsville, MD, USA		Smith et al	2013	Infection and Immunity	81: 2546-2553
Hymenolepis diminuta	Immunogenicity	Tribolium confusum	McMaster university, Hamilton, Ontario, Canada		Graepel et al	2013	International Journal for Parasitology	43: 593-601
Heligmosomoides polygyrus	N/A		N/A	Review	McSorley et al	2013	International Journal for Parasitology	43: 301-310
Heligmosomoides polygyrus	Immunogenicity		USDA Beltsville, MD, USA		Zhao et al	2013	Journal of Immunology	190: 5779-5787
Heligmosomoides polygyrus	Immunogenicity		USDA Beltsville, MD, USA		Hang et al	2013	Journal of Immunology	191: 1927-1934
Hymenolepis diminuta	N/A	N/A	N/A	Field study	Tung et al	2013	Journal of Microbiology, Immunology and Infection	46: 85-88
Heligmosomoides polygyrus	Pathogenicity or virulence		McGill University, Montreal, Canada		Odiere et al	2013	Journal of Nutrition	143: 100-107
Heligmosomoides polygyrus	Anthelmintic testing		Merck Research Labs, Rahway, NJ, USA		Ostlind et al	2013	Journal of Parasitology	99: 168-169
Heligmosomoides polygyrus	Ecology and species interactions		Pennsylvania State University, PA, USA	from D Kristan, California State University???	Lass et al	2013	Journal of the Royal Society Interface	10: 20120588
Hymenolepis diminuta	N/A	N/A	N/A	Field study	Lee et al	2013	Korean Journal of Parasitology	51: 603-606
Heligmosomoides polygyrus	Immunogenicity		University of Nottingham, UK		Friberg et al	2013	Molecular Ecology	22: 2810-2826
Heligmosomoides polygyrus	Immunogenicity		University of Medicine and Dentistry of New Jersey/NJ Medical School Rutgers, NJ, USA		Mishra et al	2013	Mucosal Immunology	6: 297-308
Heligmosomoides polygyrus	Ecology and species interactions		California State University, San Marcos, CA, USA		Clark et al	2013	Pathogens	2: 130-152
Heligmosomoides polygyrus	Anthelmintic testing		University of Nigeria, Nigeria		Nweze et al	2013	Pharmaceutical Biology	51: 311-315
Heligmosomoides polygyrus	Anthelmintic testing		UC San Diego, CA, USA		Hu et al	2013	PLoS ONE	8: e70702
Heligmosomoides polygyrus	Immunogenicity		USDA Beltsville, MD, USA		Yang et al	2013	PLoS ONE	8: e59441
Heligmosomoides polygyrus	Immunogenicity		University of Warsaw, Poland		Donskow-Lysoniewska et al	2013	PLoS ONE	8: e78034
Heligmosomoides polygyrus	Pathogenicity or virulence		Freie Universität, Berlin, Germany		Rausch et al	2013	PLoS ONE	8: e74026
Heligmosomoides polygyrus	Immunogenicity		Ecole Polytechnique Federale de Lausanne, Switzerland		Zaiss et al	2013	PLoS Pathogens	9: e1003531
Heligmosomoides polygyrus	Immunogenicity		Ecole Polytechnique Federale de Lausanne, Switzerland		Bieren et al	2013	PLoS Pathogens	9: e1003771
Heligmosomoides polygyrus	Immunogenicity		University of Edinburgh, Scotland, UK		Hewitson et al	2013	PLoS Pathogens	9: e1003492
Hymenolepis diminuta	Biochemistry, physiology & metabolism	Unknown	Polish Academy of Sciences, Warsaw, Poland		Czeczot et al	2013	Polish Journal of Veterinary Sciences	16: 121-123
Heligmosomoides polygyrus	Immunogenicity		University of Warsaw, Poland		Donskow-Lysoniewska et al	2013	Prion	7: 319-327
Heligmosomoides polygyrus	N/A		N/A	Field study	Knowles et al	2013	Proceedings of the Royal Society B	280: 20130598
Heligmosomoides polygyrus	Anthelmintic testing		University of Warsaw, Poland		Brodaczewska & Doligalska	2013	Progress on Chemistry and Application of Chitin and its Derivatives	18: 77-83
Hymenolepis diminuta	N/A	N/A	N/A	Field study	Nursyazana et al	2013	Tropical Biomedicine	30: 199-210
Hymenolepis diminuta	N/A	N/A	N/A	Field study	Ngui et al	2014	Acta Parasitologica	59: 737-744
Heligmosomoides polygyrus	Pathogenicity or virulence		University of Western Ontario, Canada		Kavaliers et al	2014	Animal Behaviour	97: 105-111
Hymenolepis diminuta	N/A	N/A	N/A	Human case report	Kolodziej et al	2014	Annals of Agricultural and Environmental Medicine	21: 510-511
Hymenolepis diminuta	N/A	N/A	N/A	Human case report	Kalaivani et al	2014	Australasian Medical Journal	7: 379-381
Hymenolepis diminuta	N/A	N/A	N/A	Field study	Garedaghi & Khaki	2014	Crescent Journal of Medical and Biological Sciences	1: 9-12
Heligmosomoides polygyrus	N/A		N/A	Field study	Forbes et al	2014	Ecology	95: 3139-3148
Hymenolepis diminuta	Immunogenicity	Unknown	Polish Academy of Sciences, Warsaw, Poland		Kosik-Bogacka et al	2014	Experimental Parasitology	145: 61-67
Heligmosomoides polygyrus	Ecology and species interactions		University of Edinburgh, Scotland, UK		Reynolds et al	2014	Gut Microbes	5: 522-532
Heligmosomoides polygyrus	Immunogenicity		University of Edinburgh, Scotland, UK		Filbey et al	2014	Immunology and Cell Biology	92: 436-448
Heligmosomoides polygyrus	Immunogenicity		Massachusetts General Hospital, MIT & Harvard Medical School, MA, USA		Su et al	2014	Infection and Immunity	82: 3855-3866
Hymenolepis diminuta	N/A	N/A	N/A	Field study	Meshkekar et al	2014	Iranian Journal of Parasitology	9: 548-552
Hymenolepis diminuta	N/A	N/A	N/A	Field study	Teimoori et al	2014	Iranian Journal of Public Health	43: 310-315
Hymenolepis diminuta	N/A	N/A	N/A	Field study	Ahmad et al	2014	Journal of Animal and Plant Sciences	24: 392-396
Hymenolepis diminuta	N/A	N/A	N/A	Field study	Amarasinghe & Premathilake	2014	Journal of Experimental Biology and Agricultural Sciences	2: 182-187
Hymenolepis diminuta	N/A	N/A	N/A	Field study	Pakdeenarong et al	2014	Journal of Helminthology	88: 302-309
Heligmosomoides polygyrus	Immunogenicity		University of Edinburgh, Scotland, UK		Reynolds et al	2014	Journal of Immunology	193: 2984-2993
Hymenolepis diminuta	N/A	N/A	N/A	Review	Shostak	2014	Journal of Parasitology	100: 46-58
Hymenolepis diminuta	N/A	N/A	N/A	Field study	Sohn et al	2014	Korean Journal of Parasitology	52: 419-423
Heligmosomoides polygyrus	Pathogenicity or virulence		St Jude's Children Research Hospital, Memphis, TH, USA		Apiwattanakul et al	2014	Medical Microbiology and Immunology	203: 357-364
Heligmosomoides polygyrus	Pathogenicity or virulence		Massachusetts General Hospital, MIT & Harvard Medical School, MA, USA		Whary et al	2014	Microbes and Infection	16: 345-355
Heligmosomoides polygyrus	Pathogenicity or virulence		Swiss Tropical & Public Health Institute, Basel, Switzerland		Tritten et al	2014	Molecular Biosystems	10: 2358-2367
Heligmosomoides polygyrus	Immunogenicity		University of Edinburgh, Scotland, UK		McSorley et al	2014	Mucosal Immunology	7: 1068-1078
Heligmosomoides polygyrus	Immunogenicity		University of Edinburgh, Scotland, UK		Buck et al	2014	Nature Communications	5: e5488
Heligmosomoides polygyrus	Immunogenicity		McGill University, Montreal, Canada		Valanparambil et al	2014	Nature Protocols	9: 2740-2754
Heligmosomoides polygyrus	N/A		N/A	Review	Harris et al	2014	Parasite Immunology	36: 115-124
Heligmosomoides polygyrus	N/A		N/A	Field study	Harris et al	2014	Parasites & Vectors	7: e457
Hymenolepis diminuta	Pathogenicity or virulence	Tenebrio molitor	Czech University of Life Sciences, Prague, Czech Republic		Cadkova et al	2014	Parasitology	141: 826-836
Heligmosomoides polygyrus	Pathogenicity or virulence		McGill University, Montreal, Canada		Starr et al	2014	Parasitology	141: 801-813
Hymenolepis diminuta	N/A	N/A	N/A	Field study	Drakulovski et al	2014	Parasitology Research	113: 2541-2550
Heligmosomoides polygyrus	N/A		N/A	Field study	Clough & Raberg	2014	Parasitology Research	113: 4633-4639
Heligmosomoides polygyrus	Immunogenicity		USDA Beltsville, MD, USA		Notari et al	2014	PLoS ONE	9: e84763
Heligmosomoides polygyrus	Immunogenicity		Freie Universität, Berlin, Germany		Schwartz et al	2014	Proceedings of the National Academy of Sciences of the USA	111: E5169-E5177
Hymenolepis diminuta	N/A	N/A	N/A	Field study	Al-Quraishy et al	2014	Saudi Journal of Biological Sciences	21: 387-390
Hymenolepis diminuta	N/A	N/A	N/A	Field study	Rojekittikhun et al	2014	Southeast Asian Journal of Tropical Medicine and Public Health	45: 31-39
Hymenolepis diminuta	Anthelmintic testing	Unknown	University of Nottingham, UK		Mansur et al	2014	Veterinary Parasitology	201: 48-58
Heligmosomoides polygyrus	Anthelmintic testing		Complutense Univ & Consejo Superior de Investigaciones Cientificas, Madrid, Spain		Gonzalez-Sanchez et al	2014	Veterinary Parasitology	203: 231-236
Hymenolepis diminuta	N/A	N/A	N/A	Field study	Nooraldeen	2015	Annals of Agricultural and Environmental Medicine	22: 418-420
Hymenolepis diminuta	Immunogenicity	Tribolium confusum	University of Calgary, Alberta, Canada		Matisz et al	2015	European Journal of Immunology	45: 3126-3139
Heligmosomoides polygyrus	Immunogenicity		Jikei University, Japan		Tsubokawa et al	2015	Experimental Parasitology	153: 165-173
Hymenolepis diminuta	Pathogenicity or virulence	Unknown	Duke University, NC, USA	from Carolina Biological Supply Co, NC, USA	McKenney et al	2015	Gut Microbes	6: 182-193
Hymenolepis diminuta	N/A	N/A	N/A	Field study	Bjelic-Cabrilo et al	2015	Helminthologia	52: 139-143
Heligmosomoides polygyrus	Pathogenicity or virulence		Ecole Polytechnique Federale de Lausanne, Switzerland		Zaiss et al	2015	Immunity	43: 998-1010
Heligmosomoides polygyrus	Immunogenicity		University of Edinburgh, Scotland, UK		Mylonas et al	2015	Immunobiology	220: 924-933
Heligmosomoides polygyrus	Immunogenicity		Ecole Polytechnique Federale de Lausanne, Switzerland		Mosconi et al	2015	Infection and Immunity	83: 3657-3665
Heligmosomoides polygyrus	Immunogenicity		University of Medicine and Dentistry of New Jersey/NJ Medical School Rutgers, NJ, USA		Rafi et al	2015	Infection and Immunity	83: 1217-1223
Hymenolepis diminuta	Immunogenicity	Tribolium confusum	University of Calgary, Alberta, Canada		Lopes et al	2015	International Journal for Parasitology	45: 691-696
Heligmosomoides polygyrus	Ecology and species interactions		USDA Beltsville, MD, USA		Budischak et al	2015	International Journal for Parasitology	45: 455-463
Heligmosomoides polygyrus	Immunogenicity		Scotland's Rural College, Midlothian, UK		Athanasiadou et al	2015	International Journal for Parasitology	45: 277-282
Hymenolepis diminuta	N/A	N/A	N/A	Field study	Nateghpour et al	2015	Journal of Arthropod-Borne Diseases	9: 1-6
Heligmosomoides polygyrus	Anthelmintic testing		University of Nottingham, UK		Luoga et al	2015	Journal of Helminthology	89: 165-174
Heligmosomoides polygyrus	Anthelmintic testing		University of Nottingham, UK		Mansur et al	2015	Journal of Helminthology	89: 601-611
Heligmosomoides polygyrus	N/A		N/A	Field study	Debenedetti et al	2015	Journal of Helminthology	89: 727-733
Hymenolepis diminuta	Immunogenicity	Tribolium confusum	University of Calgary, Alberta, Canada		Reyes et al	2015	Journal of Immunology	194: 364-378
Heligmosomoides polygyrus	Immunogenicity		National Institute of Allergy and Infectious Diseases, NIH, MD, USA		Santiago et al	2015	Journal of Immunology	194: 93-100
Heligmosomoides polygyrus	Immunogenicity		Swiss Tropical & Public Health Institute, Basel, Switzerland		Bieren et al	2015	Journal of Immunology	194: 1154-1163
Heligmosomoides polygyrus	Immunogenicity		USDA Beltsville, MD, USA		Li et al	2015	Journal of Immunology	194: 1011-1020
Heligmosomoides polygyrus	Pathogenicity or virulence		McGill University, Montreal, Canada		Starr et al	2015	Journal of Nutrition	145: 41-50
Hymenolepis diminuta	Pathogenicity or virulence	Tribolium confusum	University of Alberta, Canada		Shostak et al	2015	Journal of Parasitology	101: 405-417
Heligmosomoides polygyrus	N/A		N/A	Field study	Harris et al	2015	Journal of Parasitology	101: 382-385
Heligmosomoides polygyrus	Growth, development, morphometry		University of Edinburgh, Scotland, UK		Johnston et al	2015	JOVE - Journal of Visualized Experiments	98: e52412
Heligmosomoides polygyrus	N/A		N/A	Field study	Kim et al	2015	Korean Journal of Parasitology	53: 135-139
Hymenolepis diminuta	N/A	N/A	N/A	Human case report	Kilincel et al	2015	Mikrobiyoloji Bulteni	49: 135-138
Heligmosomoides polygyrus	Immunogenicity		Miyagi University, Japan		Morimoto et al	2015	Parasite Immunology	37: 171-179
Heligmosomoides polygyrus	Anthelmintic testing		University of Nottingham, UK		Luoga et al	2015	Parasitology	142: 989-998
Heligmosomoides polygyrus	Immunogenicity		University of Nottingham, UK		Noyes et al	2015	Parasitology	142: 566-575
Hymenolepis diminuta	Anthelmintic testing	Tribolium confusum	North-Eastern Hill University, India		Giri et al	2015	Parasitology Research	114: 785-788
Hymenolepis diminuta	Anthelmintic testing	Tenebrio molitor	Technical University, Denmark		Woolsey et al	2015	Parasitology Research	114: 2777-2780
Hymenolepis diminuta	N/A	N/A	N/A	Field study	d'Ovidio et al	2015	Parasitology Research	114: 4381-4384
Heligmosomoides polygyrus	Anthelmintic testing		University of Nottingham, UK		Luoga et al	2015	Parasitology Research	114: 2535-2541
Heligmosomoides polygyrus	N/A		N/A	Field study	Kreisinger et al	2015	Philosophical Transactions of the Royal Society B	370: 20140295
Heligmosomoides polygyrus	Immunogenicity		Francis Crick Institute, London, UK		Coomes et al	2015	PLoS Pathogens	11: e1004994
Heligmosomoides polygyrus	Immunogenicity		Swiss Tropical & Public Health Institute, Basel, Switzerland		Bieren et al	2015	PLoS Pathogens	11: e1004778
Heligmosomoides polygyrus	Immunogenicity		University of Edinburgh, Scotland, UK		Hewitson et al	2015	PLoS Pathogens	11: e1004676
Hymenolepis diminuta	N/A	N/A	N/A	Human case report	Bradbury et al	2015	Transactions of the Royal Society of Tropical Medicine and Hygiene	109: 334-339
Hymenolepis diminuta	N/A	N/A	N/A	Field study	Chaisiri et al	2015	Vector-Borne and Zoonotic Diseases	15: 73-85
Hymenolepis diminuta	Anthelmintic testing	Tenebrio molitor	Technical University, Denmark		Dhakal et al	2015	Veterinary Parasitology	207: 49-55
Hymenolepis diminuta	N/A	N/A	N/A	Field study	Awadallah & Salem	2015	Veterinary World	8: 946-957
Hymenolepis diminuta	Pathogenicity or virulence	Unknown	Central Agricultural University, India		Singh & Arya	2015	Veterinary World	8: 116-120
Hymenolepis diminuta	Immunogenicity	Tribolium castaneum	Polish Academy of Sciences, Warsaw, Poland		Bien et al	2016	Acta Parasitologica	61: 429-442
Heligmosomoides polygyrus	Pathogenicity or virulence		CNRS Université de Bourgogne, Dijon, France		Guivier et al	2016	American Naturalist	188: 253-263
Heligmosomoides polygyrus	Anthelmintic testing		University of Auckland, New Zealand		Rennison et al	2016	Australian Journal of Chemistry	69: 1268-1276
Heligmosomoides polygyrus	Pathogenicity or virulence		Lund University, Sweden	from Université de Bourgogne, France	Clough et al	2016	Biology Letters	12: e20160189
Hymenolepis diminuta	Pathogenicity or virulence	Tribolium confusum	Czech University of Life Sciences, Prague, Czech Republic		Jankovska et al	2016	Environmental Science and Pollution Research	23: 19126-19133
Hymenolepis diminuta	Immunogenicity	Unknown	Polish Academy of Sciences, Warsaw, Poland		Kosik-Bogacka et al	2016	Experimental Parasitology	169: 69-76
Hymenolepis diminuta	N/A	N/A	N/A	Field study	Jimenez et al	2016	Experimental Parasitology	166: 164-172
Heligmosomoides polygyrus	N/A		N/A	Field study	Debenedetti et al	2016	Helminthologia	53: 294-297
Hymenolepis diminuta	Immunogenicity	Tribolium confusum	University of Calgary, Alberta, Canada		Reyes et al	2016	Infection and Immunity	84: 3471-3483
Heligmosomoides polygyrus	Immunogenicity		Freie Universität, Berlin, Germany		Maaz et al	2016	Infection and Immunity	84: 1274-1286
Heligmosomoides polygyrus	Immunogenicity		USDA Beltsville, MD, USA		Sun et al	2016	Infection and Immunity	84: 1032-1044
Heligmosomoides polygyrus	Immunogenicity		USDA Beltsville, MD, USA		Pei et al	2016	Infection and Immunity	84: 3328-3337
Hymenolepis diminuta	N/A	N/A	N/A	Field study	Diagne et al	2016	International Journal for Parasitology	46: 857-869
Heligmosomoides polygyrus	Ecology and species interactions		CNRS Université de Bourgogne, Dijon, France	from R Maizels, University of Edinburgh	Lippens et al	2016	International Journal for Parasitology	46: 133-140
Heligmosomoides polygyrus	Immunogenicity		University of Edinburgh, Scotland, UK		Hewitson et al	2016	International Journal for Parasitology	46: 157-170
Heligmosomoides polygyrus	Pathogenicity or virulence		McGill University, Montreal, Canada		Starr et al	2016	International Journal for Parasitology	46: 97-104
Heligmosomoides polygyrus	Anthelmintic testing		University of Life Sciences, Lublin, Poland	from University of Nottingham	Grzybek et al	2016	International Journal of Molecular Sciences	17: e1456
Hymenolepis diminuta	N/A	N/A	N/A	Field study	Zarei et al	2016	Iranian Journal of Parasitology	11: 213-220
Hymenolepis diminuta	N/A	N/A	N/A	Field study	Gholipoury et al	2016	Iranian Journal of Parasitology	11: 350-357
Hymenolepis diminuta	N/A	N/A	N/A	Human case report	Gupta et al	2016	Journal of Clinical and Diagnostic Research	10: DD4-DD5
Heligmosomoides polygyrus	Immunogenicity		USDA Beltsville, MD, USA		Everts et al	2016	Journal of Experimental Medicine	213: 35-51
Heligmosomoides polygyrus	Biochemistry, physiology & metabolism		University of Edinburgh, Scotland, UK		Simbari et al	2016	Journal of Extracellular Vesicles	5: e30741
Hymenolepis diminuta	Anthelmintic testing	Unknown	University of Nottingham, UK		Mansur et al	2016	Journal of Helminthology	90: 284-293
Hymenolepis diminuta	N/A	N/A	N/A	Field study	Hancke & Suarez	2016	Journal of Helminthology	90: 199-205
Heligmosomoides polygyrus	Immunogenicity		Karolinska Institute, Stockholm, Sweden		Obieglo et al	2016	Journal of Immunology	196: 2262-2271
Heligmosomoides polygyrus	Immunogenicity		USDA Beltsville, MD, USA		Hang et al	2016	Journal of Immunology	197: 2948-2957
Heligmosomoides polygyrus	Immunogenicity		University of Pennsylvania, PA, USA		Naradikian et al	2016	Journal of Immunology	197: 1023-1028
Hymenolepis diminuta	Anthelmintic testing	Tribolium confusum	North-Eastern Hill University, India		Nath & Yadav	2016	Journal of Intercultural Ethnopharmacology	5: 390-395
Hymenolepis diminuta	Anthelmintic testing	Tribolium confusum	North-Eastern Hill University, India		Gogoi & Yadav	2016	Journal of Intercultural Ethnopharmacology	5: 427-433
Heligmosomoides polygyrus	Immunogenicity		Miyagi University, Japan		Morimoto et al	2016	Journal of Veterinary Medical Science	78: 1855-1864
Hymenolepis diminuta	N/A	N/A	N/A	Human case report	Ramos et al	2016	Medula	25: 19-28
Heligmosomoides polygyrus	Immunogenicity		Francis Crick Institute, London, UK		Pelly et al	2016	Mucosal Immunology	9: 1407-1417
Heligmosomoides polygyrus	Immunogenicity		University of Edinburgh, Scotland, UK		Smith et al	2016	Mucosal Immunology	9: 428-443
Heligmosomoides polygyrus	Immunogenicity		National Institute of Allergy and Infectious Diseases, NIH, MD, USA		Vannella et al	2016	Nature Immunology	17: 538-544
Heligmosomoides polygyrus	Anthelmintic testing		Swiss Tropical & Public Health Institute, Basel, Switzerland		Keiser et al	2016	Parasites & Vectors	9: e376
Hymenolepis diminuta	N/A	N/A	N/A	Human case report	Nkouawa et al	2016	Parasitology International	65: 83-86
Hymenolepis diminuta	Anthelmintic testing	Tribolium confusum	North-Eastern Hill University, India		Deori & Yadav	2016	Parasitology Research	115: 1275-1285
Hymenolepis diminuta	Ecology and species interactions	Tribolium confusum	North-Eastern Hill University, India		Sharma et al	2016	Parasitology Research	115: 4293-4298
Hymenolepis diminuta	Anthelmintic testing	Tribolium confusum	Visva Bharati University, India		Roy et al	2016	Pharmaceutical Biology	54: 2353-2357
Hymenolepis diminuta	Immunogenicity	Tribolium confusum	University of Calgary, Alberta, Canada		Reyes et al	2016	PLoS Pathogens	12: e1005481
Heligmosomoides polygyrus	Immunogenicity		University of British Columbia, Canada		Oudhoff et al	2016	PLoS Pathogens	12: e1005876
Hymenolepis diminuta	N/A	N/A	N/A	Field study	Pereira et al	2016	Revista do Instituto de Medicina Tropical de Sao Paulo	58: e51
Hymenolepis diminuta	N/A	N/A	N/A	Field study	Redman et al	2016	Veterinary World	9: 970-975
Hymenolepis diminuta	N/A	N/A	N/A	Human case report	Ahmad et al	2017	American Journal of Tropical Medicine and Hygiene	97: 163-165
Hymenolepis diminuta	N/A	N/A	N/A	Human case report	Perez-Chacon et al	2017	American Journal of Tropical Medicine and Hygiene	96: 1094-1096
Heligmosomoides polygyrus	Immunogenicity		Brawijaya University, Indonesia	from Jikei University, Japan	Endharti et al	2017	Asian Pacific Journal of Tropical Biomedicine	7: 70-77
Heligmosomoides polygyrus	Pathogenicity or virulence		Ecole Polytechnique Federale de Lausanne, Switzerland		Sarter et al	2017	Autoimmunity	50: 151-157
Heligmosomoides polygyrus	Ecology and species interactions		CNRS Université de Bourgogne, Dijon, France		Lippens et al	2017	Biology Letters	13: e20160888
Heligmosomoides polygyrus	Anthelmintic testing		University of Dschang, Cameroon		Teufack et al	2017	BMC Complementary and Alternative Medicine	17: e400
Heligmosomoides polygyrus	N/A		N/A	Field study	Meutchieye et al	2017	BMC Veterinary Research	13: e196
Heligmosomoides polygyrus	Immunogenicity		University of Edinburgh, Scotland, UK		Coakley et al	2017	Cell Reports	19: 1545-1557
Heligmosomoides polygyrus	Immunogenicity		Francis Crick Institute, London, UK		Entwistle et al	2017	Cell, Host & Microbe	22: 484-493
Heligmosomoides polygyrus	Immunogenicity		St Jude's Children Research Hospital, Memphis, TN, USA		Apiwattanakul et al	2017	Cellular Immunology	317: 26-36
Hymenolepis diminuta	N/A	N/A	N/A	Field study	Panti-May et al	2017	Epidemiology and Infection	145: 2287-2295
Heligmosomoides polygyrus	Immunogenicity		Freie Universität, Berlin, Germany		Steinfelder et al	2017	European Journal of Immunology	47: 353-363
Heligmosomoides polygyrus	Ecology and species interactions		CNRS Université de Bourgogne, Dijon, France		Guivier et al	2017	Experimental Parasitology	181: 14-22
Heligmosomoides polygyrus	Immunogenicity		Freie Universität, Berlin, Germany		Ahmed et al	2017	Frontiers in Cellular and Infection Microbiology	7: e341
Hymenolepis diminuta	Immunogenicity	Unknown	Polish Academy of Sciences, Warsaw, Poland		Zawistowska-Deniziak et al	2017	Frontiers in Immunology	8: e148
Hymenolepis diminuta	N/A	N/A	N/A	Field study	Cigarroa-Toledo et al	2017	Helminthologia	54: 170-173
Hymenolepis diminuta	N/A	N/A	N/A	Field study	Panti-May et al	2017	Helminthologia	54: 231-239
Hymenolepis diminuta	N/A	N/A	N/A	Human case report	Pipikova et al	2017	Helminthologia	54: 199-210
Heligmosomoides polygyrus	N/A		N/A	Field study	Cigarroa-Toledo et al	2017	Helminthologia	54: 170-173
Hymenolepis diminuta	N/A	N/A	N/A	Field study	Perkins et al	2017	IJP-Parasites and Wildlife	6: 412-419
Heligmosomoides polygyrus	Immunogenicity		Jikei University, Japan		Shimokawa et al	2017	Immunity	46: 863-874
Heligmosomoides polygyrus	Immunogenicity		University of Edinburgh, Scotland, UK		Orbourn et al	2017	Immunity	47: 739-751
Heligmosomoides polygyrus	Ecology and species interactions		CNRS Université de Bourgogne, Dijon, France		Lippens et al	2017	International Journal for Parasitology	47: 617-623
Heligmosomoides polygyrus	Anthelmintic testing		Swiss Tropical & Public Health Institute, Basel, Switzerland		Cowan et al	2017	International Journal for Parasitology - Drugs and Drug Resistance	7: 159-173
Hymenolepis diminuta	N/A	N/A	N/A	Field study	Arzamani et al	2017	Iranian Journal of Parasitology	12: 267-273
Hymenolepis diminuta	N/A	N/A	N/A	Field study	Ranjbar et al	2017	Iranian Journal of Parasitology	12: 572-579
Heligmosomoides polygyrus	Immunogenicity		University of Edinburgh, Scotland, UK		McFarlane et al	2017	Journal of Allergy and Clinical Immunology	140: 1068-1078
Hymenolepis diminuta	N/A	N/A	N/A	Field study	Makki et al	2017	Journal of Arthropod-Borne Diseases	11: 338-343
Hymenolepis diminuta	Immunogenicity	Tenebrio molitor	Duke University, NC, USA		Smyth et al	2017	Journal of Clinical Medicine	6: e98
Heligmosomoides polygyrus	Ecology and species interactions		CNRS Université de Bourgogne, Dijon, France		Lippens et al	2017	Journal of Experimental Biology	220: 3724-3732
Heligmosomoides polygyrus	Immunogenicity		Francis Crick Institute, London, UK		Pelly et al	2017	Journal of Experimental Medicine	214: 1809-1826
Hymenolepis diminuta	Biochemistry, physiology & metabolism	Tenebrio molitor	Czech University of Life Sciences, Prague, Czech Republic		Horakova et al	2017	Journal of Helminthology	91: 555-560
Hymenolepis diminuta	Ecology and species interactions	Tenebrio molitor	University of Nebraska-Lincoln, NE, USA	from Carolina Biological Supply Co, NC, USA	Xie et al	2017	Journal of Helminthology	91: 762-766
Hymenolepis diminuta	Ecology and species interactions	Tribolium confusum	University of Alberta, Canada		Chin et al	2017	Journal of Helminthology	91: 470-478
Hymenolepis diminuta	N/A	N/A	N/A	Field study	Chaisiri et al	2017	Journal of Helminthology	91: 726-738
Heligmosomoides polygyrus	Immunogenicity		Freie Universität, Berlin, Germany		Lindner et al	2017	Journal of Immunology	199: 3952-3958
Heligmosomoides polygyrus	Ecology and species interactions		University of British Columbia, Canada		Reynolds et al	2017	Journal of Infectious Diseases	215: 1245-1254
Hymenolepis diminuta	Anthelmintic testing	Tribolium confusum	North-Eastern Hill University, India		Yadav & Nath	2017	Journal of Intercultural Ethnopharmacology	6: 407-413
Hymenolepis diminuta	N/A	N/A	N/A	Field study	Yang et al	2017	Korean Journal of Parasitology	55: 351-355
Hymenolepis diminuta	N/A	N/A	N/A	Field study	Ribas et al	2017	Korean Journal of Parasitology	55: 523-532
Heligmosomoides polygyrus	Immunogenicity		Freie Universität, Berlin, Germany		Strandmark et al	2017	Mucosal Immunology	10: 661-672
Heligmosomoides polygyrus	Immunogenicity		McGill University, Montreal, Canada		Valanparambil et al	2017	Mucosal Immunology	10: 238-249
Heligmosomoides polygyrus	Pathogenicity or virulence		Massachusetts General Hospital, MIT & Harvard Medical School, MA, USA		Haber et al	2017	Nature	551: 333-339
Heligmosomoides polygyrus	Immunogenicity		University of Edinburgh, Scotland, UK		Johnston et al	2017	Nature Communications	8: e1741
Hymenolepis diminuta	Immunogenicity	Tribolium confusum	University of Calgary, Alberta, Canada		Wang et al	2017	Parasite Immunology	39: e12490
Heligmosomoides polygyrus	Immunogenicity		University of Warsaw, Poland		Donskow-Lysoniewska et al	2017	Parasite Immunology	39: e12497
Hymenolepis diminuta	Immunogenicity	Tenebrio molitor	Polish Academy of Sciences, Warsaw, Poland		Sulima et al	2017	Parasites & Vectors	10: e577
Hymenolepis diminuta	Pathogenicity or virulence	Tribolium confusum	University of Alberta, Canada		Chin et al	2017	Parasitology	144: 1943-1955
Hymenolepis diminuta	Immunogenicity	Tribolium confusum	University of Calgary, Alberta, Canada		Aira et al	2017	PLoS Neglected Tropical Diseases	11: e00055390
Hymenolepis diminuta	Pathogenicity or virulence	Tenebrio molitor	Czech Academy of Sciences, Czech Republic		Parfrey et al	2017	PLoS ONE	12: e0182205
Heligmosomoides polygyrus	Ecology and species interactions		UC Los Angeles, CA, USA	from R Aroian, Univ of Massachusetts Medical School	Ruiz et al	2017	PLoS Pathogens	13: e1006709
Heligmosomoides polygyrus	Immunogenicity		Francis Crick Institute, London, UK		Kannan et al	2017	PLoS Pathogens	13: e1006536
Heligmosomoides polygyrus	Immunogenicity		McGill University, Montreal, Canada		Valanparambil et al	2017	PLoS Pathogens	13: e1006647
Heligmosomoides polygyrus	Immunogenicity		University of Edinburgh, Scotland, UK		Ruckerl et al	2017	PLoS Pathogens	13: e1006233
Heligmosomoides polygyrus	Pathogenicity or virulence		University of Edinburgh, Scotland, UK		Pastille et al	2017	PLoS Pathogens	13: e1006649
Hymenolepis diminuta	N/A	N/A	N/A	Human case report	Pipikova et al	2017	Public Health	150: 71-76
Hymenolepis diminuta	N/A	N/A	N/A	Field study	Beveridge & Smales	2017	Records of the Australian Museum	69: 451-460
Heligmosomoides polygyrus	Immunogenicity		Karolinska Institute, Stockholm, Sweden		Chen et al	2017	Science Immunology	2: eaal5196
Hymenolepis diminuta	Immunogenicity	Tribolium confusum	University of Calgary, Alberta, Canada		Matisz et al	2017	Scientific Reports	7: e40631
Hymenolepis diminuta	N/A	N/A	N/A	Field study	Archer et al	2017	Southern African Journal of Infectious Diseases	32: 57-66
Heligmosomoides polygyrus	Anthelmintic testing		University of Warsaw, Poland		Doligalska et al	2017	Veterinary Parasitology	241: 5-13
Hymenolepis diminuta	Immunogenicity	Tribolium confusum	University of Calgary, Alberta, Canada		Matisz et al	2018	American Journal of Pathology	188: 2589-2604
Hymenolepis diminuta	Immunogenicity	Tribolium confusum	University of Calgary, Alberta, Canada		Arai et al	2018	American Journal of Physiology-Gastrointestinal and Liver Physiology	314: G461-G470
Heligmosomoides polygyrus	Immunogenicity		University of Warsaw, Poland		Donskow-Lysoniewska et al	2018	Archivum Immunologiae et Therapiae Experimentalis	66: 231-243
Hymenolepis diminuta	Immunogenicity	Tribolium confusum	University of Calgary, Alberta, Canada		Gonzalez et al	2018	Bioscience Reports	38: BSR20180687
Heligmosomoides polygyrus	Immunogenicity		USDA Beltsville, MD, USA		Martin et al	2018	Cell Reports	22: 1824-1834
Heligmosomoides polygyrus	Immunogenicity		University of Calgary, Alberta, Canada		Ariyaratne et al	2018	Cytokine	108: 179-181
Hymenolepis diminuta	Pathogenicity or virulence	Tenebrio molitor	Czech University of Life Sciences, Prague, Czech Republic		Horakova et al	2018	Ecological Indicators	85: 753-757
Heligmosomoides polygyrus	Immunogenicity		University of Edinburgh, Scotland, UK		Smith et al	2018	eLife	7: e38269
Hymenolepis diminuta	Pathogenicity or virulence	Tenebrio molitor	Czech University of Life Sciences, Prague, Czech Republic		Jankovska et al	2018	Environmental Science and Pollution Research	25: 4190-4196
Hymenolepis diminuta	Pathogenicity or virulence	Tenebrio molitor	Czech University of Life Sciences, Prague, Czech Republic		Sloup et al	2018	Environmental Science and Pollution Research	25: 35464-35470
Heligmosomoides polygyrus	Immunogenicity		Freie Universität, Berlin, Germany		Affinass et al	2018	European Journal of Immunology	48: 1958-1964
Heligmosomoides polygyrus	Pathogenicity or virulence		CNRS Université de Bourgogne, Dijon, France		Guivier et al	2018	Experimental Gerontology	114: 19-26
Hymenolepis diminuta	Immunogenicity	Tenebrio molitor	Polish Academy of Sciences, Warsaw, Poland		Mlocicki et al	2018	Frontiers in Immunology	9: e2487
Heligmosomoides polygyrus	Immunogenicity		Freie Universität, Berlin, Germany		Rausch et al	2018	Frontiers in Immunology	9: e2282
Heligmosomoides polygyrus	Immunogenicity		University of Medicine and Dentistry of New Jersey/NJ Medical School Rutgers, NJ, USA		Yap & Gause	2018	Frontiers in Immunology	9: e2135
Heligmosomoides polygyrus	N/A		N/A	Field study	Babayan et al	2018	Frontiers in Immunology	9: e56
Hymenolepis diminuta	Ecology and species interactions	Tenebrio molitor	Polish Academy of Sciences, Warsaw, Poland		Sulima et al	2018	Frontiers in Microbiology	8: e2672
Heligmosomoides polygyrus	Anthelmintic testing		Université de la Manouba, Tunisie	from R Maizels, University of Edinburgh	Alimi et al	2018	Helminthologia	55: 112-118
Hymenolepis diminuta	Ecology and species interactions	Tenebrio molitor	University of Copenhagen, Denmark		Dhakal et al	2018	Insects	9: e14
Heligmosomoides polygyrus	N/A		N/A	Field study	Clerc et al	2018	International Journal for Parasitology	48: 785-792
Heligmosomoides polygyrus	Pathogenicity or virulence		McGill University, Montreal, Canada		Haque et al	2018	International Journal for Parasitology	48: 51-58
Hymenolepis diminuta	Biochemistry, physiology & metabolism	Unknown	Polish Academy of Sciences, Warsaw, Poland		Kapczuk et al	2018	International Journal of Molecular Sciences	19: e2435
Hymenolepis diminuta	N/A	N/A	N/A	Field study	Moradpour et al	2018	Iranian Journal of Parasitology	13: 275-284
Heligmosomoides polygyrus	N/A		N/A	Field study	Moradpour et al	2018	Iranian Journal of Parasitology	13: 275-284
Hymenolepis diminuta	N/A	N/A	N/A	Field study	Aivelo & Norberg	2018	Journal of Animal Ecology	87: 438-447
Heligmosomoides polygyrus	Anthelmintic testing		University of Nigeria, Nigeria		Udobi et al	2018	Journal of Ethnopharmacology	216: 57-62
Hymenolepis diminuta	N/A	N/A	N/A	Field study	Julius et al	2018	Journal of Helminthology	92: 445-454
Hymenolepis diminuta	N/A	N/A	N/A	Field study	Tripodi et al	2018	Journal of Helminthology	92: 544-548
Hymenolepis diminuta	N/A	N/A	N/A	Field study	Fitte et al	2018	Journal of Helminthology	92: 549-553
Heligmosomoides polygyrus	Immunogenicity		USDA Beltsville, MD, USA		Li et al	2018	Journal of Immunology	201: 2910-2922
Heligmosomoides polygyrus	Anthelmintic testing		University of Edinburgh, Scotland, UK		Robertson et al	2018	Journal of Parasitology	104: 705-709
Hymenolepis diminuta	N/A	N/A	N/A	Field study	Isaac et al	2018	Korean Journal of Parasitology	56: 93-100
Hymenolepis diminuta	N/A	N/A	N/A	Field study	Lee et al	2018	Korean Journal of Parasitology	56: 301-304
Hymenolepis diminuta	Ecology and species interactions	Tribolium confusum	Visva Bharati University, India		Ukil et al	2018	Microscopy and Microanalysis	24: 734-743
Heligmosomoides polygyrus	Pathogenicity or virulence		Massachusetts General Hospital, MIT & Harvard Medical School, MA, USA		Su et al	2018	Mucosal Immunology	11: 144-157
Heligmosomoides polygyrus	Pathogenicity or virulence		UC San Francisco, CA, USA		Nusse et al	2018	Nature	559: 109-113
Heligmosomoides polygyrus	Pathogenicity or virulence		Complutense Univ & Consejo Superior de Investigaciones Cientificas, Madrid, Spain		Gonzalez-Sanchez et al	2018	Parasites & Vectors	11: e404
Hymenolepis diminuta	N/A	N/A	N/A	Field study	Carvalho-Pereira et al	2018	Parasitology	145: 797-806
Hymenolepis diminuta	N/A	N/A	N/A	Field study	Landaeta-Aqueveque et al	2018	Parasitology	145: 1570-1576
Hymenolepis diminuta	Pathogenicity or virulence	Tenebrio molitor	Czech Academy of Sciences, Czech Republic		Pomajbikova et al	2018	Parasitology	145: 1324-1335
Hymenolepis diminuta	Immunogenicity	Tribolium confusum	Hamamatsu University, Japan		Ohno et al	2018	Parasitology International	67: 357-361
Heligmosomoides polygyrus	N/A		N/A		Saez-Duran et al	2018	Parasitology Research	117: 2217-2231
Heligmosomoides polygyrus	Anthelmintic testing		Jikei University, Japan		Nagashima et al	2018	Phytochemistry Letters	27: 30-35
Heligmosomoides polygyrus	Pathogenicity or virulence		Massachusetts General Hospital, MIT & Harvard Medical School, MA, USA		Su et al	2018	Scientific Reports	8: e4607
Heligmosomoides polygyrus	Anthelmintic testing		Université de la Manouba, Tunisie		Abidi et al	2018	Veterinary Parasitology	263: 59-65
Hymenolepis diminuta	N/A	N/A	N/A	Field study	Sabbahi et al	2018	Water Quality Research Journal of Canada	53: 86-101
Hymenolepis diminuta	N/A	N/A	N/A	Field study	Panti-May et al	2018	Zootaxa	4403: 495-512
Heligmosomoides polygyrus	Anthelmintic testing		Université de la Manouba, Tunisie		Hajaji et al	2019	Acta Parasitologica	64: 152-161
Hymenolepis diminuta	N/A	N/A	N/A	Field study	Strudzinska et al	2019	Annals of Agricultural and Environmental Medicine	26: 674-676
Hymenolepis diminuta	N/A	N/A	N/A	Field study	Golek & Al-Saeed	2019	Applied Ecology and Environmental Research	17: 14883-14891
Hymenolepis diminuta	N/A	N/A	N/A	Field study	Aghaindum & Landry	2019	Applied Water Science	9: e19
Heligmosomoides polygyrus	Immunogenicity		Ecole Polytechnique Federale de Lausanne, Switzerland		Dubey et al	2019	Cell Reports	27: 2442-2458
Heligmosomoides polygyrus	Immunogenicity		Chinese Academy of Sciences, Guangzhou, China		Gao et al	2019	Clinical and Experimental Immunology	198: 390-402
Hymenolepis diminuta	N/A	N/A	N/A	Review	Wells et al	2019	Ecography	42: 416-427
Hymenolepis diminuta	Ecology and species interactions	Unknown	University of Wisconsin, Madison, WI, USA	from Carolina Biological Supply Co, NC, USA	Rozario et al	2019	eLife	8: e48958
Heligmosomoides polygyrus	Growth, development, morphometry		California State University, San Marcos, CA, USA		Gomez et al	2019	Experimental Parasitology	204: e107720
Heligmosomoides polygyrus	Pathogenicity or virulence		University of Warsaw, Poland		Maruszewska-Cheruiyot et al	2019	Experimental Parasitology	196: 12-21
Hymenolepis diminuta	Immunogenicity	Tribolium confusum	University of Calgary, Alberta, Canada		Reyes et al	2019	FASEB Journal	33: 5676-5689
Heligmosomoides polygyrus	Immunogenicity		University of Edinburgh, Scotland, UK (Univ Glasgow?)		Filbey et al	2019	Frontiers in Immunology	10: e2375
Hymenolepis diminuta	N/A	N/A	N/A	Field study	Coomansingh-Springer et al	2019	Heliyon	5: e02382
Heligmosomoides polygyrus	Pathogenicity or virulence		University of Western Ontario, Canada		Kavaliers et al	2019	Hormones and Behavior	113: 67-75
Heligmosomoides polygyrus	Immunogenicity		University of Warsaw, Poland		Donskow-Lysoniewska et al	2019	Immunobiology	224: 817-826
Hymenolepis diminuta	N/A	N/A	N/A	Field study	Manjunatha et al	2019	Indian Journal of Animal Research	53: 963-966
Heligmosomoides polygyrus	Pathogenicity or virulence		Gunma University, Japan		Shimokawa et al	2019	Infection and Immunity	87: e00042-19
Heligmosomoides polygyrus	Immunogenicity		CNRS Université de Bourgogne, Dijon, France		Faivre et al	2019	International Journal for Parasitology	49: 873-883
Heligmosomoides polygyrus	N/A		N/A	Field study	Clerc et al	2019	International Journal for Parasitology - Parasites and Wildlife	8: 240-247
Hymenolepis diminuta	N/A	N/A	N/A	Human case report	Sharifdini et al	2019	Iranian Journal of Public Health	48: 1528-1531
Heligmosomoides polygyrus	N/A		N/A	Field study	Jovanovic et al	2019	Journal of Helminthology	93: 552-558
Heligmosomoides polygyrus	Immunogenicity		USDA Beltsville, MD, USA		Hang et al	2019	Journal of Immunology	202: 2473-2481
Hymenolepis diminuta	Immunogenicity	Tribolium confusum	University of Calgary, Alberta, Canada		Graves et la	2019	Journal of Innate Immunity	11: 136-149
Heligmosomoides polygyrus	Immunogenicity		Otto-von-Guericke University, Magdeburg, Germany		French et al	2019	Journal of Neuroinflammation	16: e159
Hymenolepis diminuta	Biochemistry, physiology & metabolism	Unknown	Bowling Green University, OH, USA		Fu et al	2019	Journal of Parasitology	105: 321-329
Heligmosomoides polygyrus	Anthelmintic testing		Inst de Recherche en Sciences de la Santé, Ouagadougou, Burkina Faso		Belemlilga et al	2019	Journal of Pharmaceutical Research International	31: e52760
Heligmosomoides polygyrus	Immunogenicity		Malaghan Institute of Medical Research, Wellington, New Zealand		Filbey et al	2019	Mucosal Immunology	12: 352-362
Heligmosomoides polygyrus	Immunogenicity		University Hospital Erlangen, Germany		Schubart et al	2019	Mucosal Immunology	12: 413-424
Heligmosomoides polygyrus	Immunogenicity		USDA Beltsville, MD, USA		Jarjour et al	2019	Nature Immunology	20: 687-700
Heligmosomoides polygyrus	Biochemistry, physiology & metabolism		University of Edinburgh, Scotland, UK		Chow et al	2019	Nucleic Acids Research	47: 3594-3606
Heligmosomoides polygyrus	Pathogenicity or virulence		Karolinska Institute, Stockholm, Sweden		Classon et al	2019	Parasite Immunology	41: e12618
Heligmosomoides polygyrus	Anthelmintic testing		Swiss Tropical & Public Health Institute, Basel, Switzerland		Karpstein et al	2019	Parasites & Vectors	12: e226
Hymenolepis diminuta	N/A	N/A	N/A	Field study	Lahmar et al	2019	Parasitology	146: 1263-1274
Heligmosomoides polygyrus	Ecology and species interactions		University of Edinburgh, Scotland, UK (Univ Glasgow?)		Clerc et al	2019	Parasitology	146: 1096-1106
Hymenolepis diminuta	N/A	N/A	N/A	Review	Rezabkova et al	2019	Parasitology International	71: 121-125
Hymenolepis diminuta	N/A	N/A	N/A	Field study	Galecki & Sokol	2019	PLoS ONE	14: e0219303
Hymenolepis diminuta	N/A	N/A	N/A	Field study	Bekele & Shumbej	2019	Research and Reports in Tropical Medicine	10: 19-23
Hymenolepis diminuta	Ecology and species interactions	Tenebrio molitor	Polish Academy of Sciences, Warsaw, Poland		Nowak et al	2019	Scientific Data	6: e302
Heligmosomoides polygyrus	Immunogenicity		Massachusetts General Hospital, MIT & Harvard Medical School, MA, USA		Long et al	2019	Scientific Reports	9: e15703
Heligmosomoides polygyrus	Pathogenicity or virulence		University of Edinburgh, Scotland, UK (Univ Glasgow?)		Sanchez-Quintero et al	2019	Scientific Reports	9: e6674
Heligmosomoides polygyrus	Immunogenicity		USDA Beltsville, MD, USA		Coelho et al	2019	Vaccine	37: 1038-1045
Heligmosomoides polygyrus	Anthelmintic testing		Université de la Manouba, Tunisie		Sebai et al	2020	Acta Parasitologica	65: 375-387
Hymenolepis diminuta	N/A	N/A	N/A	Field study	Sithay et al	2020	American Journal of Tropical Medicine and Hygiene	103: 2323-2327
Hymenolepis diminuta	N/A	N/A	N/A	Field study	Islam et al	2020	Animals	10: e2342
Hymenolepis diminuta	N/A	N/A	N/A	Field study	Mohtasebi et al	2020	BMC Research Notes	13: e461
Heligmosomoides polygyrus	N/A		N/A	Field study	Mohtasebi et al	2020	BMC Research Notes	13: e461
Heligmosomoides polygyrus	Pathogenicity or virulence		Massachusetts General Hospital, MIT & Harvard Medical School, MA, USA		Su et al	2020	Cellular and Molecular Gastroenterology and Hepatology	10: 763-778
Heligmosomoides polygyrus	Immunogenicity		Malaghan Institute of Medical Research, Wellington, New Zealand		Ferrer-Font et al	2020	eLife	9: e51678
Heligmosomoides polygyrus	Immunogenicity		University of Edinburgh, Scotland, UK (Univ Glasgow?)		Vacca et al	2020	eLife	9: e54017
Heligmosomoides polygyrus	Immunogenicity		USDA Beltsville, MD, USA		Metwali et al	2020	European Journal of Immunology	51: 433-444
Heligmosomoides polygyrus	Immunogenicity		University of Calgary, Alberta, Canada		Bowron et al	2020	European Journal of Immunology	50: 1167-1173
Heligmosomoides polygyrus	Immunogenicity		Malaghan Institute of Medical Research, Wellington, New Zealand		Filbey et al	2020	Frontiers in Immunology	11: e950
Heligmosomoides polygyrus	Immunogenicity		University of Edinburgh, Scotland, UK (Univ Dundee?)		Chauche et al	2020	Frontiers in Immunology	11: e1363
Heligmosomoides polygyrus	Immunogenicity		University of Glasgow, Scotland, UK		Mayer et al	2020	Frontiers in Immunology	11: e592325
Hymenolepis diminuta	Anthelmintic testing	Tribolium confusum	North-Eastern Hill University, India		Soren & Yadav	2020	Future Journal of Pharmaceutical Sciences	6: e126
Hymenolepis diminuta	Immunogenicity	Tribolium confusum	University of Calgary, Alberta, Canada		Shute et al	2020	Gut Microbes	11: 497-510
Hymenolepis diminuta	N/A	N/A	N/A	Field study	Tillani et al	2020	IJP-Parasites and Wildlife	11: 174-182
Heligmosomoides polygyrus	Biochemistry, physiology & metabolism		University of Edinburgh, Scotland, UK (Univ Dundee?)		White et al	2020	International Journal for Parasitology	50: 719-729
Heligmosomoides polygyrus	Pathogenicity or virulence		Ecole Polytechnique Federale de Lausanne, Switzerland		Rapin et al	2020	International Journal for Parasitology	50: 35-46
Heligmosomoides polygyrus	Pathogenicity or virulence		University of Cape Town, South Africa		Jacobs et al	2020	International Journal of Molecular Sciences	21: e7845
Hymenolepis diminuta	Ecology and species interactions	Tribolium confusum	University of Vermont, Burlington, VT, USA (NEW CULTURE)	from Carolina Biological Supply Co, NC, USA	Yezerski et al	2020	Journal of Helminthology	94: e116
Hymenolepis diminuta	N/A	N/A	N/A	Field study	Panti-May et al	2020	Journal of Helminthology	94: e30
Heligmosomoides polygyrus	Immunogenicity		University of Glasgow, Scotland, UK		Webster et al	2020	Journal of Immunological Methods	477: e112702
Heligmosomoides polygyrus	Immunogenicity		USDA Beltsville, MD, USA		Jarjour et al	2020	Journal of Immunology	204: 923-932
Heligmosomoides polygyrus	Anthelmintic testing		Université de la Manouba, Tunisie		Jabri et al	2020	Journal of Medicinal Food	24: 377-384
Hymenolepis diminuta	N/A	N/A	N/A	Field study	Hernandez et al	2020	Journal of Parasitology	106: 341-345
Heligmosomoides polygyrus	Anthelmintic testing		Swiss Tropical & Public Health Institute, Basel, Switzerland		Buchter et al	2020	Journal of Pharmaceutical Sciences	109: 1819-1826
Hymenolepis diminuta	N/A	N/A	N/A	Field study	Kovacheva et al	2020	Journal of Trace Elements in Medicine and Biology	58: e126440
Hymenolepis diminuta	Anthelmintic testing	Tribolium confusum	Visva Bharati University, India		Roy et al	2020	Molecular and Biochemical Parasitology	238: e111297
Heligmosomoides polygyrus	Immunogenicity		McGill University, Montreal, Canada		Gentile et al	2020	Mucosal Immunology	13: 357-370
Heligmosomoides polygyrus	N/A		N/A	Field study	Kononova et al	2020	Nature Conservation Research	5: 11-18
Heligmosomoides polygyrus	Immunogenicity		University of Warsaw, Poland		Brodaczewska et al	2020	Parasite Immunology	42: e12704
Heligmosomoides polygyrus	Pathogenicity or virulence		Gunma University, Japan		Obi et al	2020	Parasite Immunology	42: e12700
Hymenolepis diminuta	Ecology and species interactions	Tenebrio molitor	University of Copenhagen, Denmark		Dhakal et al	2020	Parasitology	147: 120-125
Heligmosomoides polygyrus	Immunogenicity		University of Warsaw, Poland		Maruszewska-Cheruiyot et al	2020	Parasitology	147: 1480-1487
Hymenolepis diminuta	N/A	N/A	N/A	Human case report	Panti-May et al	2020	Parasitology International	75: e102042
Hymenolepis diminuta	N/A	N/A	N/A	Review	Panti-May et al	2020	Parasitology Research	119: 1997-2004
Hymenolepis diminuta	Pathogenicity or virulence	Tenebrio molitor	University of Copenhagen, Denmark		Fredensborg et al	2020	PLoS ONE	15: e0227561
Hymenolepis diminuta	N/A	N/A	N/A	Field study	Coello-Peralta et al	2020	Revista Mexicana de Ciencias Pecuarias	11: 961-970
Heligmosomoides polygyrus	Immunogenicity		Ecole Polytechnique Federale de Lausanne, Switzerland		Jimenez et al	2020	Science Translational Medicine	12: eaay0605
Heligmosomoides polygyrus	Anthelmintic testing		University of Nigeria, Nigeria		Nzeakor et al	2020	Tropical Journal of Pharmaceutical Research	19: 2623-2630
Heligmosomoides polygyrus	Anthelmintic testing		Université de la Manouba, Tunisie		Abidi et al	2020	Veterinarni Medicina	65: 495-505
Heligmosomoides polygyrus	Anthelmintic testing		Swiss Tropical & Public Health Institute, Basel, Switzerland		Keiser & Haberli	2021	ACS Infectious Diseases	7: 1177-1185
Heligmosomoides polygyrus	Anthelmintic testing		University of Manchester, UK		Partridge et al	2021	ACS Infectious Diseases	7: 1260-1274
Hymenolepis diminuta	N/A	N/A	N/A	Field study	Soares et al	2021	Acta Tropica	224: e106137
Hymenolepis diminuta	N/A	N/A	N/A	Field study	Conn et al	2021	Animals	11: e3207
Heligmosomoides polygyrus	N/A		N/A	Field study	Saez-Duran et al	2021	Animals	11: e2926
Hymenolepis diminuta	Biochemistry, physiology & metabolism	Tenebrio molitor	Russian Academy of Sciences, Moscow, Russia		Kreshchenko et al	2021	Biomolecules	11: e1212
Heligmosomoides polygyrus	Anthelmintic testing		Swiss Tropical & Public Health Institute, Basel, Switzerland		Dube et al	2021	Biomolecules	11: e1893
Heligmosomoides polygyrus	Immunogenicity		USDA Beltsville, MD, USA		Desai et al	2021	Cell	184: 1214-1231
Heligmosomoides polygyrus	Immunogenicity		University of Warsaw, Poland		Maruszewska-Cheruiyot et al	2021	Developmental and Comparative Immunology	115: e103879
Hymenolepis diminuta	N/A	N/A	N/A	Field study	Henriques et al	2021	Engenharia Sanitaria e Ambiental	26: 935-943
Hymenolepis diminuta	Pathogenicity or virulence	Tenebrio molitor	Duke University, NC, USA		Sauer et al	2021	Evolution, Medicine and Public Health	9: 131-138
Heligmosomoides polygyrus	Anthelmintic testing		Université de la Manouba, Tunisie		Sebai et al	2021	Experimental Parasitology	225: e108105
Heligmosomoides polygyrus	Pathogenicity or virulence		Universitat Autonoma de Barcelona, Spain		Garrido-Amaro et al	2021	Frontiers in Immunology	12: e627638
Hymenolepis diminuta	N/A	N/A	N/A	Field study	Julius et al	2021	Frontiers in Veterinary Science	8: e678478
Heligmosomoides polygyrus	N/A		N/A	Field study	Sweeny et al	2021	Functional Ecology	35: 1277-1287
Hymenolepis diminuta	N/A	N/A	N/A	Human case report	Alomashi et al	2021	Gene Reports	24: e101294
Hymenolepis diminuta	N/A	N/A	N/A	Field study	Brar et al	2021	Helminthologia	58: 248-262
Hymenolepis diminuta	Pathogenicity or virulence	Tenebrio molitor	Czech University of Life Sciences, Prague, Czech Republic		Sloup et al	2021	Helminthologia	58: 339-345
Heligmosomoides polygyrus	Pathogenicity or virulence		University of Western Ontario, Canada		Kavaliers et al	2021	Hormones and Behavior	127: e104873
Heligmosomoides polygyrus	Immunogenicity		University of Edinburgh, Scotland, UK (Univ Dundee?)		White et al	2021	Immunology and Cell Biology	99: 848-864
Heligmosomoides polygyrus	Growth, development, morphometry		University of Victoria, British Columbia, Canada		Kennedy et al	2021	Infection and Immunity	89: e00225
Hymenolepis diminuta	Biochemistry, physiology & metabolism	Tenebrio molitor	Czech Academy of Sciences, Czech Republic		Mazanec et al	2021	International Journal for Parasitology	51: 327-332
Heligmosomoides polygyrus	Biochemistry, physiology & metabolism		University of Glasgow, Scotland, UK		Berkachy et al	2021	International Journal for Parasitology	51: 39-48
Heligmosomoides polygyrus	Pathogenicity or virulence		McGill University, Montreal, Canada		Haque et al	2021	International Journal for Parasitology	51: 945-957
Hymenolepis diminuta	Pathogenicity or virulence	Tenebrio molitor	Czech University of Life Sciences, Prague, Czech Republic		Sloup et al	2021	Journal of Animal Physiology and Animal Nutrition	105: 989-995
Heligmosomoides polygyrus	Immunogenicity		University of Glasgow, Scotland, UK		Drurey et al	2021	Journal of Experimental Medicine	219: e20211140
Hymenolepis diminuta	N/A	N/A	N/A	Field study	Fitte et al	2021	Journal of Helminthology	95: e71
Heligmosomoides polygyrus	Growth, development, morphometry		University of Nottingham, UK		Musah-Eroje et al	2021	Journal of Helminthology	95: e45
Heligmosomoides polygyrus	Growth, development, morphometry		University of Nottingham, UK		Musah-Eroje et al	2021	Journal of Helminthology	95: e69
Heligmosomoides polygyrus	N/A		N/A	Field study	Lewis et al	2021	Journal of Helminthology	95: e57
Hymenolepis diminuta	N/A	N/A	N/A	Field study	Rabadjieva et al	2021	Journal of Trace Elements in Medicine and Biology	66: e126750
Heligmosomoides polygyrus	Immunogenicity		Miyagi University, Japan		Niimi & Morimoto	2021	Journal of Veterinary Medical Science	83: 573-580
Hymenolepis diminuta	Immunogenicity	Tribolium confusum	University of Calgary, Alberta, Canada		Shute et al	2021	Microbiome	9: e186
Hymenolepis diminuta	Immunogenicity	Tenebrio molitor	Czech Academy of Sciences, Czech Republic		Jirku et al	2021	Microorganisms	9: e226
Heligmosomoides polygyrus	Immunogenicity		Francis Crick Institute, London, UK		Entwistle et al	2021	Mucosal Immunology	14: 912-922
Heligmosomoides polygyrus	Immunogenicity		Karolinska Institute, Stockholm, Sweden		Classon et al	2021	Mucosal Immunology	15: 257-267
Heligmosomoides polygyrus	Immunogenicity		Francis Crick Institute, London, UK		Progatzky et al	2021	Nature	599: 125-130
Heligmosomoides polygyrus	Anthelmintic testing		University of Nottingham, UK		Njom et al	2021	Parasites & Vectors	14: e302
Heligmosomoides polygyrus	Biochemistry, physiology & metabolism		University of Warsaw, Poland		Maruszewska-Cheruiyot et al	2021	Parasites & Vectors	14: e106
Heligmosomoides polygyrus	N/A		N/A	Field study	Behnke et al	2021	Parasitology	148: 451-463
Hymenolepis diminuta	Pathogenicity or virulence	Tribolium confusum	University of Calgary, Alberta, Canada		Li et al	2021	Pathogens	10: e994
Heligmosomoides polygyrus	Immunogenicity		University of Warsaw, Poland		Doligalska et al	2021	Pathogens	10: e296
Heligmosomoides polygyrus	Ecology and species interactions		University of Victoria, British Columbia, Canada		Brosschot et al	2021	PLoS Neglected Tropical Diseases	15: e0009052
Heligmosomoides polygyrus	N/A		N/A	Field study	Sweeny et al	2021	Proceedings of the Royal Society B	288: 20202722
Hymenolepis diminuta	N/A	N/A	N/A	Field study	Rzayev et al	2021	Regulatory Mechanisms in Biosystems	12: 353-361
Hymenolepis diminuta	N/A	N/A	N/A	Field study	Solorzano et al	2021	Revista MVZ Cordoba	26: e1260
Hymenolepis diminuta	N/A	N/A	N/A	Field study	Sricharern et al	2021	Veterinary World	14: 884-888
Hymenolepis diminuta	N/A	N/A	N/A	Field study	Younis et al	2021	Veterinary World	14: 2160-2169
Heligmosomoides polygyrus	N/A		N/A	Field study	Karmanova & Gorelysheva	2022	Biology Bulletin	49: 1938-1946
Heligmosomoides polygyrus	Immunogenicity		University of Medicine and Dentistry of New Jersey/NJ Medical School Rutgers, NJ, USA		El-Naccache et al	2022	Cell Reports	40: 111150
Heligmosomoides polygyrus	Anthelmintic testing		Université de la Manouba, Tunisie		Sebai et al	2022	Experimental Parasitology	240: e108320
Heligmosomoides polygyrus	Immunogenicity		Freie Universität, Berlin, Germany		Yordanova et al	2022	Frontiers in Immunology	13: e842870
Heligmosomoides polygyrus	Immunogenicity		University of Calgary, Alberta, Canada		Ariyaratne et al	2022	Frontiers in Immunology	13: e1020056
Heligmosomoides polygyrus	Immunogenicity		ETH Zurich, Switzerland		Soichot et al	2022	Frontiers in Molecular Biosciences	9: 909312
Heligmosomoides polygyrus	Immunogenicity		Ecole Polytechnique Federale de Lausanne, Switzerland		Schalter et al	2022	International Journal for Parasitology	52: 591-601
Hymenolepis diminuta	N/A	N/A	N/A	Field study	Sabbahi et al	2022	International Journal of Environmental Research and Public Health	19: e1657
Hymenolepis diminuta	Pathogenicity or virulence	Unknown	Polish Academy of Sciences, Warsaw, Poland		Kapczuk et al	2022	International Journal of Environmental Research and Public Health	19: e9753
Hymenolepis diminuta	N/A	N/A	N/A	Human case report	Ashrafi et al	2022	Iranian Journal of Parasitology	17: 415-419
Hymenolepis diminuta	Anthelmintic testing	Tribolium confusum	North-Eastern Hill University, India		Gogoi et al	2022	Journal of Basic and Applied Zoology	83: e31
Heligmosomoides polygyrus	Immunogenicity		McGill University, Montreal, Canada		Karo-Atar et al	2022	Journal of Experimental Medicine	219: e20212311
Heligmosomoides polygyrus	Immunogenicity		University of Medicine and Dentistry of New Jersey/NJ Medical School Rutgers, NJ, USA		Rovira-Diaz et al	2022	Journal of Immunology	209: 2160-2171
Hymenolepis diminuta	Pathogenicity or virulence	Tribolium confusum	Visva Bharati University, India		Mandal et al	2022	Microorganisms	10: e2328
Heligmosomoides polygyrus	Anthelmintic testing		Swiss Tropical & Public Health Institute, Basel, Switzerland		Dube et al	2022	Molecules	27: e2950
Heligmosomoides polygyrus	Immunogenicity		Freie Universität, Berlin, Germany		Kapse et al	2022	Mucosal Immunology	15: 1270-1282
Heligmosomoides polygyrus	Immunogenicity		Swiss Tropical & Public Health Institute, Basel, Switzerland		Moyat et al	2022	Mucosal Immunology	15: 1238-1295
Heligmosomoides polygyrus	Immunogenicity		Washington University in St Louis, MO, USA	from J Urban, USDA Beltsville, MD, USA	Liu et al	2022	Nature	607: 142-148
Hymenolepis diminuta	N/A	N/A	N/A	Field study	Martinez-Sotelo et al	2022	Nature Conservation Research	7: 21-31
Heligmosomoides polygyrus	Immunogenicity		Freie Universität, Berlin, Germany		Elizalde-Velazquez et al	2022	Parasite Immunology	45: e12957
Heligmosomoides polygyrus	Immunogenicity		University of Manchester, UK		Colombo et al	2022	Parasite Immunology	44: e12936
Heligmosomoides polygyrus	Anthelmintic testing		Swiss Tropical & Public Health Institute, Basel, Switzerland		Valderas-Garcia et al	2022	Parasites & Vectors	15: e243
Hymenolepis diminuta	N/A	N/A	N/A	Human case report	Galos et al	2022	Pathogens	11: e322
Hymenolepis diminuta	N/A	N/A	N/A	Review	Sulima-Celinska et al	2022	Pathogens	11: e1439
Heligmosomoides polygyrus	Anthelmintic testing		Swiss Tropical & Public Health Institute, Basel, Switzerland		Dube et al	2022	Plants - Basel	11: e2945
Heligmosomoides polygyrus	Immunogenicity		Universidade Federal de Minas Gerais, Brazil		Queiroz-Glauss et al	2022	PLoS Neglected Tropical Diseases	16: e0010105
Heligmosomoides polygyrus	Biochemistry, physiology & metabolism		Freie Universität, Berlin, Germany		Liublin et al	2022	Scientific Reports	12: e7264
Heligmosomoides polygyrus	Pathogenicity or virulence		McGill University, Montreal, Canada		Noel et al	2022	Scientific Reports	12: e9796
Hymenolepis diminuta	N/A	N/A	N/A	Field study	Mohd-Saad et al	2022	Tropical Biomedicine	39: 170-178
Heligmosomoides polygyrus	Anthelmintic testing		Université de la Manouba, Tunisie		Sebai et al	2022	Veterinary Parasitology	312: e109835
